# Supplementary material for: The prevalence and correlates of low sexual functioning in women on hemodialysis: A multinational, cross-sectional study
Source: PLoS One. 2017 Jun 20;12(6):e0179511. doi: 10.1371/journal.pone.0179511 (PMC5478101; doi:10.1371/journal.pone.0179511)
Supplement: S1 File — Table A. Baseline characteristics, Female Sexual Function Index and Center for Epidemiologic Studies-Depression (CESD) instrument. Table B. Legend. (ZIP) [file pone.0179511.s003.zip]

Archive with 2 entries (2 files):
- S1_File/Table A.xls
- S1_File/Table B.csv
