# Supplementary material for: The prevalence and correlates of low sexual functioning in women on hemodialysis: A multinational, cross-sectional study
Source: PLoS One. 2017 Jun 20;12(6):e0179511. doi: 10.1371/journal.pone.0179511 (PMC5478101; doi:10.1371/journal.pone.0179511)
Supplement: S1 File — Table A. Baseline characteristics, Female Sexual Function Index and Center for Epidemiologic Studies-Depression (CESD) instrument. Table B. Legend. (ZIP) [file pone.0179511.s003.zip › S1_File/Table A.xls]

## Sheet: Data_Sexual
Continent	Education	Employment	Smoking	Former smoker_categories	Living	First dialysis (month)	First dialysis (year)	First dialysis EVER (month)	First dialysis EVER (year)	Primary renal disease	Diabetes	Diabetes (year)	Diabetic complications	HbA1c	Hypertension	Cardiovascular events	Menopause	Menopause (year)	Pregnancy	Number of children	Trasplant	Kidney transplant	Waiting list for transplant	Waiting list (duration_month)	Dry weight	Time of treatment1	Time of treatment2	Time of treatment3	KTV	Hemoglobin	Ferritin	Systolic blood pressure (week 1)	Diastolic blood pressure (week 1)	Systolic blood pressure (week 2)	Diastolic blood pressure (week 2)	Systolic blood pressure (week 3)	Diastolic blood pressure (week 3)	Systolic blood pressure (week 4)	Diastolic blood pressure (week 4)	Albumin	Cholesterol (overall)	HDL Cholesterol	LDL Cholesterol	Triglycerides	Weight gain (week 1)	Weight gain (week 2)	Weight gain (week 3)	Weight gain (week 4)	Erythropoietin
1	1	1	0		1	1	2003			4	0				1	0	0				0		0		66.5	240	240	240	1.7	11.2	186	130	70	125	65	125	70	140	70	3.7	199	50		286	3.8	5	2.2	4.2	1
1	1	1	0		1	3	1999	2	1999	4	0				0	0	0				0		0		69.5	240	240	240	1.53	10.1	301	120	70	125	70	110	55	100	60	3.5	96	37		45	1.9	2	2.3	2.3	1
1	0	1	0		1	9	2007	9	2007	4	0				0	0	1	1980	1	2	0		0		66.5	210	210	210	1.14	10.3	514	120	70	105	60	105	70	110	70	3.6	146	32		90	2.4	2.3	3	2.5	1
1	1	1	0		1	5	2006			1	0				0	0	1	1980	1	2	0		0		57	225	220	220	1.54	11.2	242	100	60	120	70	125	65	115	60	3.8	166	41		134	1.1	1.5	1.2	1.4	1
1	0	2	0		1	3	2006			2	1		1	6.9	1	0	0				0		0		48	240	240	240	1.3	11.8		130	80	160	80	100	60	150	85	3.8	211	35		162	0.8	0.5	0.5	0.9	1
1	0	1	0		1	5	2004	5	2004	0	0				0	0	1		1	2	0		0		58.5	210	210	210	1.51	11	395	135	65	120	80	110	60	120	60	3.2	138	39		52	3	2.5	3	1.7	1
1	0	1	0		1	12	2004			2	1	1998	0	8.2		0	0				0		0		81	240	240	240	1.21	10.1	101.7	140	65	130	70	140	55	130	55	3.5	144	37		186	2	3.4	2.6	2.4	1
1	0	1	0		0	11	1997	11	1997	3	0				0	0	1		1	3	0		0		74.5	240	240	240	1.44	11.4	316	150	80	135	70	160	85	155	60	3.5	142			74	2.1	2.5	2.8	2.2	0
1	0	1	0		0	1	2001			2	1	1980	0	7.1	1	1	1	1981	1	5	0		0		70	240	240	240	1.5	11.2	283	160	80	140	70	150	80	145	80	3.8	199	48		107	1.9	2.5	2.1	2.3	1
1	1	1	0		1	5	2004			4	0				0	0	1	1974	0		0		0		61.5	220	225	225	1.85	10.8	174	130	80	135	80	125	75	140	85	3.3	163	54		82	2	2.8	2.2	2.5	1
1	0	1	0		1	7	2001			1	0				0	0	1				0		0		57.5	180	180	180	1.58	10.2	470	80	50	100	60	95	55	100	60	2.6	125	22		90	0.8	0.7	1.8	1.7	1
1	0	1	0		1	11	2007			2	1				1	0	1				0		0		60.5	210	210	210	1.42	8	144	130	60	140	70	160	80	145	60	3.4	183	35		276	1.8	3	2.1	2.2	1
1	0	1	0		1	7	1997			4	0				0	0	0				0		0		60	225	225	225	1.9	11.4	265	140	90	130	80	130	80	150	90	4.1	208	70		80	3.4	2.8	3.6	4	1
1	0	1	0		1	1	2007			2	1	1990	0	6.4	1	0	0				0		0		48	210	210	210	1.55	10.8	123	140	70	110	70	150	70	120	70	3.1	163	38		75	2.2	3.8	0.7	1.7	1
1	0	1	0		1	4	1999			4	0				0	0	1	1974	1	4	0		0		53	210	220	215	1.13	11.4	56	120	60	100	60	105	65	100	60	3.4	110	42		67	3	2.7	2.1	2.8	1
1	1	1	0		1	4	2004	4	2004	4	0				0	0	0				0		0		70	225	225	225	1.7	13	197	115	75	130	70	110	70	110	75	3.3	170	44		111	2.7	3.2	2.7	4	0
1	1	1	0		1	5	2007			2	1	1973	0	5.9	1	0	1	1980	0		0		0		74.5	220	240	225	1.46	11.8	146	120	65	140	70	120	70	130	80	3.5	189	41		157	2.9	2.6	3	3.2	1
1	0	1	0		1	2	2000	2	2000	1	0				0	0	1		1	3	0		0		54	225	225	225	2	11.6	344	120	80	90	60	100	70	100	55	3.2	178	42		85	1.3	2.2	2.5	4.7	1
1	0	1	0		1	3	2007			2	1		0	6.7		0	0				0		0		98.5	240	210	240	1.4	8.5		120	70	90	70	130	70	120	70	3.6	326	44		431	3	7.2	4.4	3.7	1
1	0	1	0		0	6	1999	1	1999	4	1	2001	0	6.8	1	0	1	1985	0		0		0		75.5	240	240	240	1.61	9.1	108	150	80	200	80	190	80	100	75	3.4	244	38		302	4.7	2.3	2	3	1
1	1	2	0		1	5	1998			2	1	1983	0	6.2	1	1	1	2000	1	5	0		0		90	260	240	240	1.38	9.3	460									3.5	241	27		313	2.2	2.7	3.4	3.5	1
1	0	1	0		1	1	2006	1	2006	2	1	1982	0	6.5	0	0	1	1982	1	4	0		0		57	210	210	210	1.64	11.2	388	120	80	130	80	130	70	140	80	3.2	207	47		132	2.5	1.9	1.8	2.7	1
2	0	2	2	3	1	7	2005	7	2005	1	0				1	0	1	2008	1	2	0		0		53.7	240	240	240	2.05	10	510	180	110	140	70	140	70	130	70	3.6	194	65	110	150	2	2.3	2.2	1.3	1
2	0	1	0		1	11	2001	11	2001	1	0				1	0	1	1989	1	5	0		0		56	210	210	210	1.97	11.2	824	120	80	120	70	140	80	130	80	3.9	192			212	1.3	2.4	2.4	2	1
2	1	0	0		1	10	2006	6	1987	4	0				1	0	0		0		1	0	0		45.5	240	240	240	2.43	12	533	140	90	120	80	110	80	100	60	3.5	127			123	1.8		1.8	1.2	1
2	1	1	1	0	1	6	1990	6	1990	1	0				1	0	0		1	4	0		0		53	240	240	240	2.66	9.8	859	100	70	100	60	100	70	90	60	3.4	162			238	2.5	2.6	2.3	2.5	1
2	0	0	0		1	9	1990	9	1990	4	0				0	0	1	2008	1	2	1	1	0		52	240	240	240	2.15	12.6	526	70	50	70	40	80	50	70	50	3.8	130			113	1.8	1.1	2.5	2	0
2	0	1	0		1	3	2002	11	1991	4	1	1976	1		0	0	1		1	3	1	1	0		74	210	210	210	1.5	10.6	741	100	70	110	60	120	80	120	70	3.7	162			260	2.5	1	0.3	2.3	1
2	0	2	2	3	1	6	2004	6	2006	1	0				0	0	0		1	2	0		0		47	240	240	240	1.76	13.4	441	130	80	140	80	120	70	130	80	4.2	170			276	3	3.2	2.1	3	1
2	1	2	1	1	1	10	2007	10	2007	0	0				0	0	0		0		0		0		50.5	210	210	210	1.89	11	1500	120	70	110	60	100	70	120	60	4.3	90			165	2	1.5	2.5	2	1
2	1	1	0		1	4	2007	4	2007	2	1		1		1	0	1	1994	1	4	0		0		70	240	240	240	1.99	10.1	663	140	80	150	90	130	80	140	90	3.7					4	4.5	3.9	4	1
2	1	1	0		1	4	2002	4	2002	0	0				1	0	1	1969	1	1	0		0		41.5	180	180	180	2.02	11.1	759	120	80	110	70	100	60	90	50	3.5	125			93	0.4	0.3			1
2	1		0		1	9	2008	9	2008	2	1		1		0	0	1	1968	1	1	0		0		56	210	210	210	1.57	7.6		110	70	70	40	130	80	140	80	2.41					2	3		2	0
2	0		0		1	9	2008	9	2008	1	0				1	0	1		0		0		0		44	210	210	210	1.84	7.9		90	60	130	100	150	70	110	70	3.6									0
2	1	2	0		1	7	2001	7	2001	4	0				0	0	0		1	1	1	0	0		78	240	240		1.67	11	351	90	60	90	60	90	60	90	60	3.3	203			200	2.2	2	3	2	1
2	0	2	1	1	1	1	1992	1	1992	4	0				0	0	0		1	4	0		0		50	210	210	210	1.82	9.7	390	120	70	110	90	120	90	120	80	3	129			175	1.5	1.8	2	1.8	1
2	0	2	0		1	7	2002	7	2002	4	0				0	0	0		1	1	0		1	12	60	240	240	240	1.36	12.9	548									3.8	318			265					1
2	1	2	0		1	4	2007	10	2003	1	0				0	0	1	1979	1	3	0		1	12	62	210	210	210	1.79	11.6	1500	120	80	120	80	130	70	130	80	3.9	153			225	2.2	2.2	2	1.3	1
2	1	2	0		1	5	1996	5	1996	4	0				1	0	1	1979	1	2	0		1	12	75	210	210	210	1.69	11.6	636	110	80	100	70	130	70	100	70	3.9	141			243	2	1	1.4	2.2	1
2	0	1	0		1	3	2007	4	2000	4	0				1	0	0		1	2	0		0		57	240	240	240	1.95	12.6	912	110	70	110	80	110	80	110	80	4	163			213	2.2	1.9	2	2.8	0
2	0	2	0		1	6	2008		1998	1	0				1	0	0		0		0		0		43	270	270	270	2.23	8.8	493	140	60	140	80	180	80	140	80	3.3					2	2.5	1.5	2	1
2	1	1	0		1	4	2002	4	2002	1	0				1	0	1	1993	0		0		0		70	240	240	240	1.89	8.9	663	130	80	120	70	130	80	120	60	3.6	139			270	2.5	1.6	2.5	1	1
2	0	2	0		1	11	2007	3	1999	4	0				0	0	0		1	2	0		1	64	54	240	240	240	1.87	10.6	709	110	70	110	60	140	80	120	70	3.9	175	62	75	167	2.3	1.6	1.8	3.2	1
2	0	2	0		1	8	2008	8	2008	2	1	1977	1		0	1	1	1999	1	7	0		0		86	240	240	240	1.36	8	1038	110	70	120	70	120	70	80	60	3	187	76	95	114	2	3	2.9	1.8	1
2	0	2	0		1	11	2007	4	1998	4	0					0	1	1996	1	2	0		0			240	240	240	1.32	9.3	1054	90	60	90	60	110	70	100	70	3.5	206	66	102	267	1.6	1	1.7	1.4	1
2	0	2	0		1	11	2007	11	2005	4	0				0	0	0		0		0		0		42	210	210	210	1.7	9.2	1520	80	50	90	40	90	50	90	40	2.9	198	56	100	355	0.7	0.5	2.1	1.2	1
2	1	2	0		1	12	2007	12	2007	2	1	1971	1		0	0	1	1996	0		0		0		72	240	240	240	1.47	12.5	547	130	80	100	60	130	70	120	80	3.8	173	63	95	127	2.3	3.3	2.7	3.1	1
2	0	2	0		1	11	2007	9	2000	4	0				1	0	0		1	1	0		0		42	240	240	240	1.8	11.6	1050	140	80	130	80	110	60	120	80	3.7	129	42	74	135	2.3	3.5	3	3.5	1
2	1	0	0		1	11	2007	5	1996	0	0				0	0	0		0		0		0		86	240	240	240	1.42	10.7	1125	80	50	70	40	100	60	90	50	3.9	168	82	82	346	4.3	4.9	5.2	5	0
2	0	2	0		1	11	2007	1	2004	4	0				0	0	1	1982	1	3	0		0		98	240	240	240	1.31	13.3	1420	110	80	120	80	130	80	130	80	3.2	205	62	134	349	5.3	2.7	4.6	3.8	1
2	0	2	0		1	8	2008	10	2006	4	0				1	0	0		1	2	1	0	1	12	41	210	210	210	1.86	9.8	1500	170	90	140	80	120	90	170	100	3.9	149	50	75	80	2.6	2.3	1.9	2.1	1
2	0	2	0		1	12	2007	12	2007	0	0				0	0	0		1	1	0		0		42	240	240	240	1.96	9.9	285	120	80	140	90	150	90	120	70	2.7	235	51	135	223	2.5	1.6	2.1	2	1
2	0	2	0		1	11	2007	5	2006	0	0				0	0	1	2004	1	4	0		0		52	240	240	240	1.95	10.6	1500	140	80	140	80	140	80	140	80	3.9	126	40	62	91	2	1.3	1.2	2	1
2	1	0	2	0	1	7	2004	7	2004	0	0				0	0	0		1	1	0		0		65.4	240	240	240	1.81	10.9	865	120	60	120	80	130	60	120	60	4.2	128	42	51	132	1.1	1.3	1.6	1.6	1
2	0	1	2	1	1	9	2006	9	2006	3	0				0	0	1	2003	1	3	0		0		65	240	240	240	2.79	11.3	752	110	60	120	70	140	90	110	60	3.8	170	62	95	166	2.2	2	2.2	2.6	1
2	0	1	0		1	2	2007	1	2004	4	0				1	0	0		0		0		1	30	41	240	240	240	2.18	11	263	110	60	130	70	170	100	120	80	4.1	133	30	85	69	3.6	2.8	1.6	1.4	1
2	0	2	0		1	10	2007	10	2007	4	0				0	0	1	1996	1	2	0		0		36.5	240	240	240	2.58	10.5	620	110	60	110	60	100	60	90	60	3.8	179	60	99	206	0.6	0.9	0.3	0.6	1
2	1	1	2	3	1	4	2007	4	2007	4	0				1	0	1	1993	1	2	0		0		89	240	240	240	1.94	12	502	90	60	110	60	90	60	90	60	3.9	278	62	165	271	2	2.8	2.1	1.1	1
2	0	2	2	1	1	9	2004	11	2001	1	0				1	0	1	1965	1	7	0		0		59.8	240	240	240	2.37	13.2	1500	110	70	110	60	90	60	110	70	3.7	351	68	260	262	1.3	1.4	1.6	0.4	0
2	1	0	0		1	9	2008	11	2003	4	0				0	0	0		1	7	0		1	39	61.5	240	240	240	1.88	12.2	1230	110	60	120	60	110	60	110	60	3.9	123	47	103	198	3	3.6	3	2.3	1
2	1	1	0		1	2	2006	2	2006	4					1	0	1	2004	1	3	0		0		60	240	240	240	2.13	11	1500	120	60	140	90	110	60	160	80	3.5	189	61	96	198	3	3	2.8	2.4	1
2	1	0	2	1	1	10	2007	5	1999	0	0				1	0	0		1	1	1	0	0		45	240	240	240	2.01	7.9	265	80	50	90	60	130	80	110	80	2.5	223	62	95	165	3.7	1.9	2.5	1.9	1
2	1	2	0		1	11	2006	11	2006	4	0				0	0	0				0		0		67	240	240	240	2.18	11.1	623	80	50	80	50	80	50	80	50	3.6	202	31	110	213	2	3	7	5	0
2	0	1	0		1	8	2007	8	2007	4	0				1	0	1	1992	1	6	0		0		73	240	240	240	2.13	11.9	402	120	70	140	70	150	80	160	80	4	186	65	86	222	2.5	2.2	2.7	2.2	1
2	0	2	1	1	1	11	2003	6	1995	4	0				0	0	1	2004	1	1	0		1	56	60	240	240	240	1.93	11.8	1500	100	60	100	60	110	60	120	70	3.7	296	62	180	349	1	0.6	2.4	2	1
2	0	1	0		1	12	2004	10	2004	4					1	0	0		0		0		1	38	38.6	240	240	240	2.4	9.4	1100	120	80	120	80	160	80	120	60	3.9	147	35	56	95	2.1	1.2	1.4	2.6	1
2	0	1	0		1	3	2007	3	2007	2	1	1994	1	7	1	0	1	1994	1	3	0		0		72	240	240	240	1.9	10.6	1300	110	70	100	60	120	60	110	60	3.8	190	42	51	207	1.5	1.7	1.6	2	1
2		0	1	0	1	2	2000	2	1992	4					1	0	0		0		1	0	1	41	46	240	240	240	2.5	10.8	1300	140	80	140	80	100	60	120	70	3.6	144	40	86	219	1.9	2.5	1.9	2	1
2	0	1	1	1	1	6	2006	6	2006	1	0				1	0	1	1978	1	4	0		1	25	57.3	240	240	240	1.8	11.8	758	120	60	100	80	140	80	140	80	3.7	204	62	110	170	2.2	2.2	1.8	2.8	1
2	0	1	0		1	2	2006	2	2006	2	1	1966	1	5.5	1	0	1	1982	1	5	0		0		79	240	240	240	1.94	10.3	1200	120	60	100	80	140	80	140	80	3.1	123	35	65	141	2.2	2.2	1.6	3	1
2	1	0	0		1	6	2007	6	2007	0	0				0	0	0		1	1	0		1	24	74	240	240	240	1.87	10.4	632	100	60	100	60	120	60	120	80	4	299	62	168	330	2.6	2.7	3	2	1
2	0	1	0		1	2	2006	2	2006	1	0				1	0	1	2008	1	3	0		1	24	66	240	240	240	2.08	12.5	756	110	70	90	60	120	90	100	60	4	169	60	86	136	2.7	2.2	1.4	2.2	1
2	1	1	1	0	1	6	2005	6	2005	0	0				1	0	0		1	1	0		1	12	40	240	240	240	2	8.4	623	120	60	140	60	120	60	130	70	3.6	110	35	65	177	1	0.4	0.6	0.5	1
2	0	1	2	1	1	11	2003	7	1996	1	0				1	0	1	2003	1	5	0		1	60	60	240	240	240	1.86	12.4	856	140	80	120	70	130	70	130	80	3.9	159	61	86	154	0.9	1.7	2.8	2	1
2	0	1	0		0	11	2003	3	1998	0	0				1	0	1	1985	1	6	0		1	40	57	240	240	240	2.09	11	603	130	70	100	60	160	80	140	80	3.7	160	60	85	110	0.3	0.1	0.6	0.2	1
2	1	0	2	0	1	11	2007	10	2007	0	0				1	0	0		1	2	0		0		49.5	240	240	240	2.14	8.1	882	130	70	120	70	130	70	130	70	3.2	176	61	99	108	1.5	2.6	0.6	1	1
2	0	1	0		1	5	2006	5	2006	4	0				1	0	1	1944	1	2	0		0		86	240	240	240	1.64	11.8	896	120	60	120	60	130	60	110	60	3.2	119	38	42	152	3.3	3.2	2	2	1
2	1	2	0		1	6	1997	6	1997	1	0				1	0	1	1982	1	3	0		0		97	345	345	345	1.41	8.2	343	120	80	110	70	100	60	120	80	2.9	104	30		154	1.5	2.5	2.7	2	1
2	2	0	0		1	7	2007	7	2007	0	0				0	0	0		0		0		1	6	55.5	180	180	180	1.67	11.5	546										106	30		222	1.6	1.3	1.7	1.4	1
2	2	2	0		1	1	2006	4	2005	4	0				1	0	0				1	0	1	14	44.5	240	240	240	1.7	12.5	542	150	100	180	120	130	90	150	100	3.4	171	60		209	2.5	1.8	2.8	3.2	1
2	0	2	0		1	4	2008	1	1994	4	0				1	0	0		0		0		0		66.5	240	240	240	1.89	9.5	1326	140	90	140	80	120	70	140	90	3.8	176	60		132	3.8	3	3.4	3.5	1
2	0	2	0		1	8	2007	8	2007	2	1	1995	1	7.1	0	0	0		1	2	0		0		63	210	210	210	1.77	10.3	481	140	90	120	80	130	80	130	70	3.3	198	60		294	2.2	1.8	2.3	2.5	1
2	1	2	0		1	1	2000	1	2000	1	0				1	0	0		1	3	0		0		45	240	240	240	2.06	10.4	742	110	70	130	70	140	90	130	80	3.7	222	62		114	2.6	1.8	2.4	2.8	1
2	0	2	0		1	9	2001	9	2001	4	0				0	0	1	1991	1	2	0		0		63.5	210	210	210	1.65	10.4	487	110	80	100	70	120	60	100	80	3.6	215	50		132	2.3	1.8	2.6	2.5	1
2	1	0	2	3	1	4	2006	4	2006	4	0				0	0	1	2004	1	1	0		0		75	240	240	240	1.84	9.8	1270	90	60	80	50	100	60	90	60	3.9	170	50	100	120	0.5	0.5	0.5	0.5	1
2		0	0		1	11	2006	1	2005	4	0				1	0	1	1993	1	1	0		0		60	240	240	240	1.58	12.7	1259	160	80	170	90	150	100	170	80	3.8	230	40	110	180	2.5	2	2.8	2	1
2	0	2	2	1	1	8	2004	8	2004	4	0				0	0	1	2000	1	2	0		0		47	240	240	240	2.38	11.1	1500	90	50	90	60	80	60	90	50	3.3	122	57	100	90	2	2.5	2.5	3	1
2	0	2	0		1	5	2005	5	2005	1	0				1	0	1	1988	1	2	0		0		103	270	270	270	1.32	11.4	965	130	70	140	80	140	90	150	70	3	180	40	130	170	4	4.5	3.5	4	1
2		2	0		1	3	2005	1	2005	2	1	1988	1	6	1	0	1	2002	1	6	0		0		66	240	240	240	2.14	8.2	952	140	80	150	80	140	90	130	90	3.7	120	50	110	170	3.5	3	3	2.5	1
2	0	1	2	0	1	1	2008	1	2008	3	0				0	0	1	2000	1	6	0		0		60	240	240	240	1.87	12	24	130	80	140	90	130	70	120	70	3.8	250	39	130	250	2	2.5	1	1.5	1
2	1	2	0		1	4	2005	3	2005	4	0				1	0	1	2004	0		0		0		68.5	240	240	240	1.81	12.4	946	150	70	160	80	140	70	130	70	3.4	120	35	110	100	1.5	1	1.5	2	1
2	0	1	0		1	11	2004	11	2004	4	0					0	1	1996	0		0		0		43.5	235	235	235	2.33	9.2	861	100	60	110	70	90	60	100	60	3.2	168			124	2.5	2.7	2.1	2.8	1
2	0	2	2	1	1	5	2005	7	2003	4	0				0	0	1	1998	1	1	0		0		73	240	240	240	1.82	12.8	1500	110	60	110	60	120	70	110	60	3.9	180	58	110	120	3	3.5	3	2.5	1
2		1	1	1	0	7	2007	11	2006	4	0				0	0	1	1982	1	1	0		0		49	240	240	240	1.81	10.9	741	110	60	90	70	100	70	100	70	3.8	180	50	120	100	0.5	0.5	0.5	0.5	1
2		0	0		1	6	2008	6	2008	3	0				0	0	0		1	1	0		0		50	240	240	240	1.96	13.9	391	110	60	100	60	110	70	100	60	4	143	54	100	89	0.5	0.5	0.5	0.5	1
2	1	0	2	3	1	10	2006	8	2005	0	0				1	1	1	2005	1	3	0		0		63	240	240	240	1.83	11.1	1500	130	70	140	80	130	80	120	80	3.9	210	50	110	180	1	1.5	1	1	1
2	2	0	2	1	1	8	2006	8	2006	4	0				0	0	0				0		0		53	240	240	240	1.97	10.7	746	120	70	110	60	120	70	120	80	4.1	180	40	110	100	2	2.5	2.5	3	1
2	0	2	0		1	3	1995	3	1995	1	0					0	1	1993	1	6	1	0	1	12	70	240	240	240	1.77	12.3	283	90	60	95	50	90	60	85	50	3.8	224			277	3.2	3	2.8	3.5	0
2	2		2	3	0	2	2006	2	2002	0	0				1	0	0		0		0		1	8	51	240	240	240	1.23	9.9	863	170	70	130	80	130	70	150	90	3	220	43	120	250	3	2	2.5	3	1
2	0	1	2	1	1	1	2006	1	2006							0	1	2006	1	2	0		0		65	240	240	240	1.51	12.1	758	120	80	130	70	130	80	120	70	4.2	200	70	85	125	0.5	1	0.5	1	1
2	1	0	0		1	8	2004	4	2004	4	0				1	0	0		1	3	0		0		73	240	240	240	1.81	11.2	950	130	80	140	90	130	70	120	80	3	180	65	110	100	1	1.5	2	2.5	1
2	0	1	1	0	1	2	2002	5	2002	4	0				0	0	1	1983	1	3	0		0		88	240	240	240	1.51	11.3	859	80	50	80	50	80	50	70	40	3.4	180	40	100	120	2.5	2	3.5	2	1
2	0	2	0		1	5	2008	5	2008	2	1		1	7	1	0	1	1980	1	2	0		0		62	240	240	240	1.55	14.5	83									3.3	220	30	120	180	2	1.8	2.2	2	0
2	1	2	0		1	11	2005	9	2005	4	0					0	0		1	4	0		0		43.5	240	240	240	2.56	9.8	900	100	60	100	50	90	50	100	60	3.9	120	40	110	117	1	0.8	0.5	1.2	1
2	1	1	2	1	0	6	1999	2	1985		0				1	0	0		1	1	0		1	12	49	180	180	180	1.74	10.5	661	100	60	90	60	120	80	130	80	3.4	172			173	2.3	2.2	3	2	1
2	1	2	0		1	3	2007	3	2007	0	0				0	0	0		1	3	0		0		48	240	240	240	1.71	11.6	835	130	80	120	70	130	80	110	70	3.5	200	60	100	120	2	2.5	2.8	3	1
2		2	0		1	9	2005	2	2003	2	1		1	6.5	0	0	1	1995	1	2	0		0		59	240	240	240	1.82	12.8	1064	140	60	130	80	130	70	140	90	4.1	200	40	150	180	4	4.5	5	4.5	0
2	0	2	0		1						1	1986	1		0	0	1	1994	1	4	0		0		76
2	0	2	0		1	8	2004	8	2004	2	1		1	6.9	0	0	1	2000	1	2	0		0		98	240	240	240	1.59	12.4	762	100	60	100	60	90	50	110	60	3.9	230	40	130	220	3	3.5	4	4	1
2		1	0		1	9	2003	10	2003	2	1	1970	1	6.6	1	0	1		1	1	0		0		55	180	180	180	1.69	9.9	656	150	90	120	80	140	80	140	80	3.7	179			149	2	2	2.2	2.8	1
2	0	2	0		1	9	2002	9	2002	4	0				1	0	0		0		0		0		42	240	240	240	1.15	11.5	1500	130	70	120	70	120	80	120	70	3	180	65	100	100	3	3.5	2.5	3	1
2	1	2	0		1	9	2001	11	2000	4	0				0	0	1	2003	0		0		0		45	240	240	240	1.98	12.8	921	100	70	100	60	120	60	110	70	4	150	55	100	100	1.5	2	2	2.5	1
2	1	2	0		1	2	2005	7	2000	0	0				0	0	0		1	3	0		0		72	240	240	240	1.94	12.7	744	120	70	120	60	110	60	130	70	3.8					2	2.5	2	3	1
2	0	2	0		1	5	2008	6	2008	4	0				0	0	1	1992	1	1	0		0		60	240	240	240	1.59	8.1	1500	110	60	120	80	100	70	130	60	3.9	205	60	100	100	2	2.2	2.5	2	1
2	0	2	2	3	1	8	2007	8	2007	2	0					0	1	2004	1	8	0		0		72	420	420	420	1.55	10.6	1471	110	60	100	70	120	80	100	50	3.7	250	55	120	145	2	2.5	2	1.5	1
2	2	2	2	3	0	8	2004	8	2004	4	0					0	1	1990	1	2	0		1	12	78	240	240	240	1.87	11.2	1473									3.7	200	60	98	150	1.5	1.3	2	1.2	1
2		1	2	3	1	7	2008	7	2008	2	1	1988	1		1	0	1		1	3	0		0		63	210	210	210	1.38	7.9	31	120	90	130	70	130	80	140	100	1.5					2.5	2	2.1	2	1
2	0	2	2	3	1	10	2006	10	2006	0	0				1	0	0		1	5	0		0		55	240	240	240	1.95	12	856	120	70	120	80	130	80	120	70	4.1	220	40	130	200	1	1.5	0.5	1	1
2	0	2	0		1	7	2005	7	2005	4					0	0	1	1997	1	3	0		0		84	240	240	240	1.36	11.4	1259	120	70	110	80	110	70	130	60	3.8	196	54	119	171	2	2.5	1.5	2	1
2	0	2	0		1	11	2005	11	2005	4					1	0	0		1	3	0		0		55	240	240	240	1.24	11.3	1500	130	80	120	70	120	70	130	70	3.4	210	45	110	150	3	3.5	2	2.5	1
2	0	1	0		1	11	2006	11	2006	2	1		1	6.5	1	0	1	1990	1	6	0		0		46	240	240	240	1.83	10.2	541	120	70	120	80	130	90	120	70	3	220	30	120	150	1	1.5	2	1.5	1
2	0	2	0		1	10	2004	10	2004	2	1		0	6.2	0	0	1	1995	1	3	0		0		72	240	240	240	1.96	12.8	742	110	60	90	60	100	60	110	70	3.7	170	39	120	180					1
2	1	2	0		1	4	2004	4	2004	0						0	0		0		0		0		65	240	240	240	1.72	10.9	765	110	70	110	60	120	80	120	70	3.5	186	48	100	230	4	3.5	3.5	3	1
2	0	2	0		1	9	2008	9	2008	2	1		1	7	1	0	1	1990	1	1	0		0		72	240	240	240	1.55	10.2	122	130	80	140	90	120	80	120	70	3.3	240	30	130	250	3	3.5	3	3.2	1
2	1	1	0		1	7	1990	11	1999	0	0				0	0	0		0		1	1	0		80	240	240	240	1.8	8.6	243	110	60	120	70	130	80	120	80	3.7	140			343	3.1	3	3.5	2.9	1
2	0	2	0		1	12	1997	4	2002	3	0				0	0	1	1999	1	5	0		0		42	240	240	240	2.35	11.3	1500	90	60	80	60	100	50	90	60	3.8	200	38	100	80	2	1.7	1.5	2.2	1
2	2	2	2	1	1	12	2007	12	2007	2	1	1985	1	7	1	1	1	2008	0		0		0		62	240	240	240	2.12	11.2	1500	140	90	150	100	140	95	160	100	3.6	165	50	80	180	2	1.5	2.5	2	1
2	1	2	0		1	11	2007	10	2007	4	0				0	0	1	2005	1	1	0		0		77	240	240	240	1.7	10.6	825	100	60	110	60	100	50	110	60	3.1	170	40	100	100	3	2.5	2.5	3	1
2	2	1	0		1	11	2006	11	2006	0	0				0	0	0		1	1	0		0		44	240	240	240	2.07	10.6	557	100	60	110	70	120	70	100	60	3.7	150	49	98	100	2	2.5	2	2	1
2	2	0	0		1	12	2003	12	2003	4	0				0	0	0		1	1	0		1	39	70.4	240	240	240	2.09	10.5	689	110	70	100	60	100	70	120	70	3.8	178	52	80	354	2.9	3.1	3	3	1
2	0	2	0		1	4	2001	1	2001		0				1	0	1	2004	1	5	0		0		61.5	240	240	240	2.11	10.2	1023	150	80	140	80	140	80	150	70	3.9	166	48	72	306	2.7	2.1	2.9	3	1
2	0	1	2	3	1	4	2007	4	2007	2	1	1973	1		0	0	1	1980	1	9	0		0		61	210	210	210	1.58	9.2	689	90	60	80	60	90	50	100	60	3.4	167			211	2	2.3	1.9	2	1
2	0	2	0		1	2	2005	2	2005	0	0				0	0	0		1	8	0		0		52.1	240	240	240	2.04	12.9	433	110	80	120	70	110	80	110	60	3.5	84	23	47	70	1.8	2.7	2.4	1.5	1
2	0	1	0		1	2	2008	2	2008	2	1	1994	1		1	0	1	2001	1	6	0		0		60	240	240	240	1.9	9.6	840	130	90	130	90	130	80	130	80	3.3	213	22		211	2.1	2.3	2.2	2.1	1
2	0	1	0		1	6	2004	9	2003	4	0					0	1	1980	1	4	0		0		61.4	240	240	240	2.6	14.5	856	120	70	110	70	100	60	120	70	3.5	180	63	89	385	1.8	1.5	3	1.4	0
2	0	1	0		1	2	1998	2	1998	4	1	2008	0		0	0	1	2008	1	3	0		0		94.6	270	270	270	2.32	9.9	902	100	60	120	60	110	60	110	60	4.1	163	66	75	318	2.4	2.9	3.1	2.7
2	0	1	0		1	10	2003	10	2003	1	0				1	0	1	1992	1	4	0		0		87.5				1.33	10.8	389	150	100							3.1	172	38	98	182					1
2	1	2	0		1	3	2007	3	2007	4	0				0	0	0		1	2	0		0		72.3	240	240	240	1.85		463	130	70	130	80	120	70	120	70	4	255	84	118	235	2.5	3.2	2.3	2.7	1
2	0	2	0		1	6	2008	6	2008	1	0				1	0	0		1	1	0		0		95	240	240	240	1.97	8.5	364	140	70	150	80	140	80	140	70	3.6	198	98	54	230					1
2	0	1	0		1	3	1996	3	1996	4	0				0	0	1	1998	1	2	0		0		47.8	240	240	240	2.38	11.6	526	120	80	110	70	110	70	120	60	3.3	140	42	71	134	2.1	2	1.7	2.6	1
2		2	0		1	4	1989	4	1989	1	0					0	1	2005	1	1	0		0		74	240	240	240	1.89	11.5	662	110	80	120	90	110	90	110	80	3.6	120	38	65	252	2.7	2.9	2.9	2.6	1
2	0	2	2	0	1	3	2005	3	2005	2	1	1999	1		1	0	0		1	5	0		0		79.1	240	240	240	1.94	11.7	952	180	100	170	100	160	90	170	90	3.3	179	68	52	244	4.5	4.7	4.2	4.1	1
2	1	1	0		1	6	2007	6	2007	4	0				0	0	1	1986	1	7	0		0		60.5	210	210	210	1.59	11.5	636	120	80	120	70	120	80	110	70	3	192			215	1	1.3	1.7	2	0
2	0	2	0		1	1	2007	1	2007	4	0				1	0	0		1	4	0		0		82.3	240	240	240	1.55	9.5	502	120	60	110	60	110	60	110	70	3.5	117	50	60	350	2.5	3	2.8	2.7	1
2	0	1	0		1	6	2006	6	2006	4	0					0	1	1988	1	5	0		0		57.4	255	255	255	2.18	12.9	1500	140	80	140	80	140	100	130	80	3.2	137	40	74	140	2.6	1.1	2.1	1	1
2		2	0		1	7	2002	8	2001	4	0					0	0		1	6	0		1	12	47.5	240	240	240	2.4	11.5	856	140	80	160	80	170	90	140	90	4.1	124	41	52	153	2.7	3	3.5	3.2	1
2	0	1	2	1	0	11	2004	11	2004	1	0				1	0	1	1984	1	2	0		0		65.5	240	240	240	2.15	10.6	668	130	70	140	80	150	80	160	70	3.7	140	63	55	110	1.9	1.7	1.6	2.3	1
2	0	0	1	0	1	7	2005	7	2005	4	0				1	0	0		1	1	0		0		57	240	240	240	2	11	672	170	100	180	90	180	90	160	100	3.6	149	54	53	200	3.8	3	3.2	2.7	1
2	0	1	0		1	3	2002	3	2002	2	1	1992	1		0	0	1	1990	1	6	0		0		58.4	240	240	240	1.5	11.2	1500	120	60	150	70	130	70	130	70	3.7	151	57	77	84	2.7	3.8	2.5	3.2	1
2	2	2	2	1	1	12	2004	12	2004	3	0				1	0	1	1998	1	5	0		0		71	180	180	180	1.44	11	415	130	80	140	90	130	80	130	70	3.9	174			177	1.7	1	0.9	1.2	0
2		2	0		1	1	2004	1	2004	4	0				1	0	0		1	7	0		0		86.5	255	255	255	1.68	10.8	856	160	60	160	90	170	100	160	90	3.7	146	52	56	189	3.1	3.5	4	3.7	1
2	0	1	0		1	3	2006	3	2006	1	0				1	0	1	2003	1	5	0		0		63.2	240	240	240	2.04	9.2	856	150	90	140	70	140	70	160	80	4	141	52	71	89	3.6	3.1	2.8	3.5	1
2	0	1	0		1	11	2002	11	2002	1	0				0	0	1	1980	1	2	0		0		72.5	240	240	240	1.8	10.1	1232	140	80	130	70	140	70	120	70	3.7	170	67	62	204	2.5	2	2	2.3	1
2	1	2	0		1	7	2002	7	2002	4	0				0	0	0		0		0		1	49	54.7	240	240	240	2.17	9.8	956	90	50	85	50	85	50	80	50	3.9	129	23	78	142	2.3	2.1	1.7	1.5	1
2	1	2	0		1	7	2000	7	2006	0	0				1	0	0		0		0		1	13	42.5	210	210	210	1.98	11.7	742	110	60	110	70	120	60	120	70	3.8	131			187	3.2	0.2	2.8	3.5	1
2	0	0	0		1	2	2006	2	2006	2	1	1979	1		1	0	1	1998	1	5	0		0		64	240	240	240	1.81	12.2	685	120	60	120	60	110	70	100	60	3.1	185	67	43	173	3	2.7	2.1	2.6	1
2	0	2	0		1	11	2002	11	2002	4	0				0	0	0				0		1	69	74.3	240	240	240	2.27	11.2	485	110	60	100	60	110	70	100	60	3.8	132	33	60	197	3.1	2.5	2.3	2.9	1
2	1	0	2	3	1	12	2008	11	2002	4	0				0	0	0		1	2	0		0		51	210	210	210	1.79	9.5	801	130	80	110	70	110	60	120	60	3.7	144	40	88	138	0.7	0.8	0.5	1	1
2	1		0		1	5	2007	5	2007	1	0				1	0	1	2003	1	2	0		0		53.5	210	210	210	1.73	10.2	745	120	80	100	60	100	60	130	70	3.8	132			78	0.4	2.2	0.6	1.3	1
2	2	2	0		1	11	2005	10	2005	4	0				1	0	0		1	1	0		1	14	43.5	210	210	210	2.1	9.9	1120	140	60	120	100	110	60	120	70	3.8	123	42	70	157	1.4	1.3	2	2.3	1
2	0	2	0		1	9	1999	9	1999	4	0				1	0	0		1	2	0		1	33	61	210	210	210	1.88	11.6	1320	110	70	130	70	130	80	150	80	3.5	246	65	152	206	1	1.5	3	2.1	1
2	0	1	0		0	5	2004	5	2004	3	0				0	0	1	1996	1	2	0		1	27	60.5	240	240	240	1.93	11.9	856	120	70	130	70	120	60	120	60	3.4	246	68	145	146	1.4	1.5	1.3	1.6	1
2	1	1	0		1	8	2000	2	2000	4	0				1	0	1	2007	1	1	0		1	84	59.5	240	240	240	1.91	11.2	1500	140	80	140	80	130	80	130	80	3.8	155	46	98	73	2.4	1.8	1.8	2.8	1
2	1	2	0		1	1	2006	1	2006	0	0				0	0	0		0		0		0		41	210	210	210	1.98	11.7	526	110	70	120	80	120	70	140	90	3.4	99	30	52	161	1.7	1.4	1.5	1.7	1
2	2	1	0		1	11	2007	9	2007	4	0				0	0	1	1994	1	2	0		0		51	210	210	210	1.84	12	501	100	60	100	60	190	100	100	50	3.4	174	56	91	115	1	1.2	1.9	1.7	1
2	0	1	0		1	10	2003	1	2002	4	0				0	0	1	1976	1	6	0		0		74	240	240	240	2.04	11	856	100	60	110	70	100	60	110	60	3.8	228	52	110	172	1.4	1.4	1.2	1.1	1
2	1	1	2	3	1	8	2000	9	1996	4	0				0	0	0		1	2	0		1	120	85.5	240	240	240	1.82	10.9	968	100	60	90	60	90	60	90	60	3.9	300	100	85	205	2.9	3	1.9	2	1
2	0	1			1	10	2003	6	1999	3	1		1		0	0	1	1992	1	1	0		0		64	240	240	240	1.65	10.8	623	120	60	120	70	120	60	120	70	4	171	60	99	148	1.1	1.3	2.3	1.5	1
2	1	2	0		1	10	2005	10	2005	3	0				0	0	0		1	2	0		1	27	64	240	240	240	1.89	11.3	1230	120	70	110	60	120	60	120	60	3.7	206	62	120	514	2.9	2.8	3.1	2.3	1
2	1	2	0		1	9	2006	9	2006	0	0				0	0	0		0		0		0		46.5	210	210	210	1.61	11.1	476	110	60	100	60	100	60	110	60	3.8	144				1.7	1	1.1	0.5	1
2	1	1	0		1	1	2003	10	2004	0	0				1	0	0		1	4	0		0		63	240	240	240	2.42	11.9	1000	120	70	110	60	120	60	120	60	3.9	199	63	101	170	2.9	2.8	3.1	2.3	1
2	1	2	0		1	11	2005	11	2005	1	0				0	0	1	1968	1	5	0		0		57.6	240	240	240	1.98	11.5	1458	110	60	130	70	120	70	120	70	3.9	165	36	110	97	1.2	1.1	1	1.4	1
2	1	2	0		1	6	2004	6	2004	4	0				0	0	0		1	2	0		0		51.7	210	210	210	2.38	11.1	856	100	60	100	60	110	70	110	70	3.8	138	32	86	129	2	2.7	2.6	2.4	1
2	1	0	2	1	1	8	2000	7	1998	4	0				0	0	0		0		0		1	108	60.5	240	240	240	1.96	11	502	160	90	120	80	130	80	140	80	4.1	181	50	89	115	2.2	2.2	2.7	2.9	1
2	1	1	0		1	10	2006	10	2006	2	1	1984	1		1	0	1	1944	1	8	0		0		71	240	240	240	1.95	11.8	623	120	80	130	80	120	70	130	70	3.5	200	56	125	108	2.4	2	2.1	1.8	1
2	1	0	0		1	8	2000	8	1998	4	1	2003	1		0	0	1	2004	1	4	0		0		50	210	210	210	2.29	11.5	956	120	80	150	80	130	70	150	80	4.1	172	60	92	131	1.9	1	1.5	2.5	1
2		2	0		1	4	2007	4	2007	4	0				0	0	0		1	1	0		1	6	50	210	210	210	1.61	10.9	956	100	60	90	60	100	60	90	50	4.1	168	56	100	185	2.7	2.7	2.6	2.3	1
2	1	2	0		1	4	2008	4	2008	4	0				0	0	0		1	9	0		0		63	240	240	240	1.79	10.7	494	130	80	130	80	100	60	140	80	3.9	166	42	90	156	1.1	1	1.7	1.6	1
2	1	2	0		1	10	2008	1	2008	4	0				1	0	0		0		0		0		50	210	210	210	1.47	7.9	169	130	70	110	60	120	60	120	70	3.7	170	59	97	139	0.8	0.6	0.8	1	1
2	0	2	0		1	9	2006	9	2006	0	0				1	0	0		0		0		0		62.5	210	210	210	1.32	11.2	521	130	80	140	80	100	60	160	80	3.9	118			109	2.4	1.5	1.5	2	1
2	1	1	0		1	4	2006	4	2006	1	1	2001	1		0	0	1	1994	1	2	0		0		92.5	300	300	300	1.82	9.8	528	140	80	120	60	110	70	140	80	3	195			176	6.3	6.2	6	6.1	1
2		1	2	3	1	10	2003	10	2003	2	1	1988	1	9	1	0	1	1988	0		0		0		68	210	210	200	1.2	9.6	495	130	90	140	90	160	90	160	80	3.4	203			242	1	0.5	1	1.5	1
2	1	1	0		1	8	2005	8	2005	2	1	1960	1		1	0	1	1995	1	4	0		0		73	240	240	240	1.73	10.3	85	140	80	120	80	120	70	110	70	3.7	133	45	15	69	2	0.8	1.9	2.1	1
2	1	2	2	2	1	3	2008	3	2008	2	1	1991	1	8.7	1	0	0		1	2	0		0		68	240	240	240	1.67	10.3	157	140	80	110	80	160	90	150	100	2.8					4	4	3	3.5	1
2	1	1	0		1	5	2008	5	2008	2	1	1997	1		1	0	1	1978	1	5	0		0		64.5	240	240	240	1.56	10	678	130	80	130	70	130	80	140	70	3.6	134				1.5	2	2.2	2.2	1
2	1	2	0		1	9	2007	9	2007	4	0				1	0	1	1980	1	2	0		0		86.5	240	240	240	1.65	9.3	864	160	90	160	90	210	120	170	100	3.7	216	62	85	156	1.1	1.5	0.5	1.2	1
2	1	2	1	0	1	11	2003	10	2002	4	0				0	0	1	2003	1	3	0		1	12	89.1	240	240	240	1.67	11.3	1500	120	70	150	100	150	90	140	90	3	168	52	85	167	3.6	4	2	2.5	1
2	1	1	0		1	1	2007	1	2007	4	0				1	0	1	1989	1	7	0		0		97	240	240	240	1.63	12.7	693	120	70	120	80	110	80	120	80	3.7	164	60	98	152	0.7	1.2	0.5	1.2	1
2	0	2	1	1	1	1	2006	1	2006	4	0				0	0	0				1	1	0		49	180	180	180	1.57	10	50.7	150	90	90	50	100	60	60	100	4	164	67		67	3	2.5	2.5	3	1
2	1	2	0		1	2	2007	7	2003	4	0				1	0	1	1999	1	9	0		0		47.5	240	240	240	1.8	11.1	1147	160	80	160	90	140	80	140	80	3.5	147	50	85	97	3	2	1.8	1.6	1
2	1	2	0		1	7	2003	7	2003	4	0				0	0	1	1966	1	3	0		0		60.5	240	240	240	1.86	11.8	1367	120	80	120	80	110	70	130	80	4	198	62	100	136	2.1	2.8	1.7	0.9	1
2	1	1	0		1	6	2004	6	2004	1	0				0	1	1	1975	1	2	0		0		40.8	210	210	210	1.91	9	502	120	70	110	50	120	80	130	70	3	140			110	1	0.7	0.6	1.1	1
2		2	0		1	8	2004		1997	1	1		0		1	0	1		1	5	0		0		63	235	235	235	2.17	8.2	1183	90	80	100	60	110	60	90	60	3.7	160			173	2.3	2.5	1.8	1.7	1
2	0	1	0		1	8	2004	8	2004	0	0				0	0	1	1978	1	1	0		0		57.5	210	210	210	1.56	11	858	110	60	80	40	90	60	90	40	2.7	187			85	1.9	1.2	1.2	1	1
2	0	1	0		1	8	1996	8	1996	3	0				0	0	1				0		0		46.5	240	240	240	1.79	10.4	1500	150	50	130	60	130	70	150	80	3.5	134			129	2	1.5	1.6	1.5	1
2	2	0	0		1	11	2007	1	2004	1	0				0	0	1	1988	0		0		0		48	240	240	240	1.78	7.9	258	150	70	130	70	160	80	130	60	3.2	193			160	1.7	2.1	2.2	1.9	1
2	2	1	0		1	12	2006	10	2006	0	0				0	0	1	1998	1	3	0		0		88	240	240	240	1.71	10.2	685	80	50	130	60	110	60	120	60	3.9	194			203	2.3	2.1	1.5	2.3	1
2	2	2	0		1	9	2002	8	2002	4	0				1	0	1	2002	0		0		0		58	240	240	240	2.62	11.8	498	90	60	120	60	120	70	110	60	3.9	162	56		136	2	2.2	1.6	1.6	1
2	2	2	0		1	10	2007	10	2007	4	0				1	0	1	2000	1	6	0		0		74	240	240	240	1.93	11.3	312	130	70	120	60	120	70	140	80	4	227			106	2.7	2.1	2	2.7	1
2	2	1	1	1	1	11	2006	11	2006	4	0				1	0	1	1978	1	2	0		0		56.5	240	240	240	1.7	10.7	512	140	70	140	80	140	80	120	60	3.4	182	60		115	1.8	1.5	1.7	1.6	1
2	0	1	0		1	7	2008	7	2008	2	1		1		1	0	0		1	3	0		0		51	235	235	235	1.68	8	139	90	60	90	60	110	60	120	80	2.2					1.5	1.3	1.3	1.8	1
2	1	1	0		0	8	2007	8	2007	4	0				0	0	1	1998	0		0		0		72	240	240	240	1.79	10.6	1425	130	70	120	60	120	80	130	60	3.7	211			140	1.4	1.7	1.5	1.6	1
2	1	0	0		0	10	2008	6	2004	4	0				1	0	0		1	1	0		0		51	240	240	240	1.6	10.6	502	140	80	150	80	130	80	140	80	4					2.3	2.4	3	2.5	1
2	1	0	0			4	2008	11	2007	0	0				0	0	0				0		0		51	240	240	240	1.94	9.5	347	100	60	110	60	110	60	90	60	3.2	121				1.7	2	2.6	2.7	1
2	1	1	0		1	2	2003	2	2003	2	1	1983	1		1	0	1	1983	1	7	0		0		57	240	240	240	1.7	10.6	362	140	70	180	100	140	80	160	80	3.7	175			236	3.5	3.9	1	2	1
2	2	0	0		1	1	2008	1	2008	0	0					0	0		1	2	0		0		66.8	240	240	240	1.24	10.3	421	130	80	130	80	120	70	130	70	3.8	339				2	2.4	2.6	2	1
2	1	1	0		1	7	2007	7	2007	0	1	1995	0		0	0	1	1998	1	2	0		0		50	240	240	240	1.52	9.4	326	130	80	110	80	120	70	130	80	3.3	182			290	0.6	1.2	2	1.7	1
2	0	2	2	3	1	10	2003	10	2003	4	0				1	0	0		1	3	0		0		50	240	240	240	2.81	9	643	130	70	140	80	150	80	160	80	3.7	169	56		147	1.9	2.1	2	2.1	1
2	1	1	2	3	1	4	2007	4	2007	4	0					0	1	1976	1	3	0		0		63	240		240	1.63	9.7		120	80	80	60	120	70	100	50	3.6	152				2.2	1.7	1.6	1.2	1
2	1	2	0		1	7	2001	7	2001	0	0					0	0		1	3	0		1	48	53.5	240	240	240	2	8.7	586	120	70	170	100	150	90	120	70	3.8	165			186	2.8	3	1.5	2.5	1
2	1	1	0		1	12	2000	11	2000	4	0				1	0	1	1996	1	3	0		0		47	240			2.29	7.9	748	140	80	160	80	160	100	170	100	3.1	116	40		139	2.1	1.5	1.6	1.3	1
2	2	1	2	3	1	3	2006	3	2006						0	0	1	1984	1	1	0		0		56.5	210		210	1.94	12.1	751	130	70	110	60	140	80	120	60	3.7	220	60		103	0.4		0.3		1
2	1	2	0		1	2	2008	4	2007	2	1	1992	0			0	1	1984	1	4	0		0		78	240	240	240	1.67	11	324	110	60	110	60	110	60	100	50	3.3	225				0.8	0.3	0.5	1	1
2	2	1	0		0	7	2008	7	2008	4	0					0	1	1980	1	4	0		0		62	240	240	240	2.06	8	689	70	50	100	40	70	50	90	40	3.4	65				1.4	1.9	2.3	2	1
2	1	1	0		1	11	2007	11	2007	2	1	1977	0		1	0	1	1990	1	4	0		0		69	240	240	240	1.62	10	454	140	80	150	80	150	80			3.4	140			189	3.1	0.5	2.3	1.9	1
2	1	2	0		1	7	2008	7	2001	4	0				1	0	0		1	6	0		0		53	240	240	240	1.52	12	73	130	80	120	80	140	80	150	90	3.3	107				2.8	3.5	3.2	2.3	1
2		0	0		1	11	1994	9	1994	4	0				0	0	0		1	1	1	0	1	12	76	240	240	240	1.67	8.2	1000	90	50	110	60	90	70	90	50	2.8	159	60		298	2.9	3.4	2.1	2.7	0
2	0	2	2	1	1	3	2008	3	2008	1	0				1	0	0		1	3	0		0		86	240	240	240	1.6	9.2	237	90	60	90	60	80	60	80	50	3.4					3.4	1.9	3.7	2.6	1
2	2	2	0		1	10	2006	10	2006	2	1	1976	0		1	0	1	1986	1	3	0		0		52	240	240	240	2.02	11	1123	120	60	120	60	120	60	140	70	3.8	150	50	95	153	2.4	2.4	1.6	2.6	1
2	1	2	0		1	8	2008	8	2008	2	1	1997	1		0	0	1	1985	1	2	0		0		70	240	240	240	2.2	10.1	950	100	70	100	60	110	60	120	60	3.6	185	62	99	240	2.1	1.1	2.1	2.3	1
2	2	2	0		1	1	2006	1	2006	1	0				1	0	0		1	3	0		1	48	68	240	240	240	1.67	11.3	563	150	90	150	90	130	70	130	80	4.2	202	63	120	136	2	2	1.8	2	0
2	1	2	0		1	7	2008	7	2008	1	0				1	0	1	1985	1	2	0		0		72.5	240	240	240	1.7	9.4	236	110	70	100	60	140	90	100	70	3.7					2.7	2.2	1.8	2.2	1
2	1	2	0		1	9	2007	7	2007	1	0				1	0	1	1977	1	7	0		0		55	240	240	240	1.98	10.9	396	120	60	100	60	140	60	100	60	3.3	141			115	1.4	2	1.5	2.9	1
2	1	2	2	3	1	4	2003	3	2003	2	1	1968	1		1	0	1	1998	1	5	0		1	12	49	240	240	240	1.98	10.8	1000	160	80	120	60	110	60	110	60	3.6	327	60	200					1.4	1
2	1	2	0		1	9	2008	9	2008	4	0				1	0	0		1	3	0		0		69	240	240	240		10.1		100	60	110	70	110	80	100	70	4.2	124				2	1.8	2.3	1.9	1
2	1	2	0		1	2	2004	2	2004	2	1	1987	1		0	0	1	2002	1	2	0		0		92.5	240	240	240		9.8	143	130	70	130	70	130	80	120	60	3.8					2.9	3	3	3.3	1
2	1	2	0		1	2	2007	1	2007	4	0				1	0	0		1	3	0		0		78	240	240	240		9	956	150	85	170	90	170	80	160	80	3.8					3	2.9	4	4.7	1
2	2	2	0		1	10	2008	10	2008	0	0				1	0	0				0		0		49	240	240	240	2.02	8	219									2.5									1
2	1	2	0		1	8	2004	8	2004	1	0				1	0	0		1	1	0		1	8	58	240	240	240		11.5		140	80	150	90	140	80	130	70	3.9					1.8	3.2	2.4	2.1	1
2	1	2	1	0	1	4	2008	4	2008	0	0				0	0	0		0		0		0		52	240	240	240	1.81	14	120	140	80	130	70	110	80	120	80	3.7	317				2.6	3.3	3.9	2.7	1
2	2	1	0		1	4	2008	4	2008	4	0				0	0	1	1995	1	1	0		0		45	240	240	240	2.38	8	203	100	60	100	60	110	60	100	60	3.3					1.7	1.7	1.6	1.5	1
2	1	2	0		1	9	2008	9	1999	4	0				0	0	1		1	2	0		0		53	240	240	240		10	861	120	50	130	70	110	70	120	60	3.7					2.7	3.7	2.9	3	1
2	1	2	0		1	5	2005	5	2005	1	0				1	0	1	1984	0		0		0			240	240	240	1.43	11	956	150	80	140	80	150	80	150	80	4	166	52	90	162	1.6	1.5	1.5	0.5	1
2	0	0	0		1	2	2005	2	2005	3	0				0	0	1	2007	1	3	0		1	12	69	240	240	240	1.82	9.3	402	130	90	120	70	150	80	140	90	3.2	122	30	75	87	0.7	1.1	0.4	1.1
2	1	2	0		1	9	2008	8	2008	1	0				0	0	0		1	2	0		0		60	240	240	240	1.61	8	83	140	90	120	80	140	100	130	90	3.3	187								1
2	1	2	0		1	6	2007	6	2007	2	1	1995	0		0	0	0		1	2	0		0		44	240	240	240	2.28	9	623	110	60	120	60	100	60	120	70	3.3	91	35	52	149	2.4	2	3	2.5	1
2	1	2	0		1	7	2006	7	2006	2	1	1996	1		1	1	1		1	7	0		0		90	240	240	240		9.1	1340	150	80	150	90	140	80	180	90	3.6					2.5	3	3.6	3.2	1
2	1	2	0		1	5	2005	5	2005	1	0				1	0	1	1990	1	2	0		1	6	67.5	240	240	240	1.68	10.1	958	130	70	110	70	120	60	120	70	3.7					2.8	2.5	3	2.4	1
2	1	2	0		1	6	2007	6	2006	0	0				0	0	0		1	1	0		0		99	240	240	240		8.5	956	100	60	110	70	100	70	100	60	3.6					4	3.8	3.7	4.8	1
2	1	2	1	1	1	6	2008	6	2008	1	0				0	0	1	2008	1	2	0		0		78	200	180	240	1.87	8.1	111	120	90	120	80	120	80	110	70	3.6					4.3	3.8	3.1	2.7	1
2	1	0	0		1	12	2000	12	2000	1	0				1	0	0		1	4	0		0		69	240	240	240	1.43	9.5	1120	150	90	160	90	140	90	150	80	3.8					4	3.5	4.2	4	1
2	2	2	0		1	3	2008	3	2008	0	0				1	0	0		0		0		0		45	240	240	240	1.89	11
2	2	2	0		1	8	2005	11	1995	0	0				0	0	0		1	4	1	0	0		60	240	240	240	1.93	11	364	130	100	120	90	110	90	130	80	4					4	3.8	5	4.2	1
2	1	0	0		1	5	2003	5	2003	4	0				1	0	1	1997	1	3	0		0		51.5	240	240	240	1.11	8.4	686	160	90	150	90	160	80	150	80	4					2	1.5	1.7	2	1
2	2	2	1	1	1	10	1999	10	1999	0	0				1	0	0		1	3	0		0		62.5	220	220	220	1.49	9.4	185	150	100	140	100	140	90	150	80	3.7					2.5	3	2.8	3.4	1
2	2	2	0		1	5	2008	5	2008	4	0				0	0	0		1	2	0		0		57	240	240	240	1.78	12.5	413	110	50	110	50	120	60	120	70	4.3	198	35	100	120	2	1.8	2.5	1.3	1
2	1	0	0		1	8	2006	8	2006	3	0				1	0	0		1	2	0		0		55.7	240	240	240	1.4	10	1500	110	70	110	70	120	60	110	70	3.6	131	50	89	91	1.2	0.8	1	1.3	1
2	2	0	1	1	1	12	2002	12	2002	4	0				1	0	0		0		0		0		44.5	240	240	240	1.42	10.8	1500	150	80	150	80	150	80	180	70	3.9	158			126	2.5	2.5	2.5	2.5	1
2	2	0	0		1	7	1999	7	1999	4	0				0	0	0		0		0		0		56	270	270	270	1.52	12.8	444	120	80	120	80	110	70	120	80	4.1	151	35	92	103	3	3.5	3	3.2	0
2	0	2	0		1	9	2004	9	2004	3	0				1	0	1	1986	1	3	0		1	24	51	240	240	240	1.6	10.3	680	130	80	130	80	130	70	130	80	3.5	191	38	120	117	1.5	1.5	1.9	1.4	1
2	2	0	0		1	10	2007	10	2007	0	0				0	0	1	2004	1	2	0		0		59.5	240	240	240	1.52	9.7	300	120	70	130	80	120	70	120	70	3.6	200			100	2.5	2	1.8	2.3	1
2	1	2	0		1	10	1995	10	1995	4	0				0	0	0		1	2	0		0		47	270	270	270	1.83	12.7	1480	100	60	100	70	100	60	110	60	3.9	95	75	54	172	2	1.8	2	2	0
2	1	0	0		1	3	1997	10	1998	4	0				1	0	1	1996	1	2	0		1	60	70	270	270	270	1.65	10.3	553	150	70	140	70	130	70	140	90	3.8	198	42	121	174	1	0.5	0.5	0.5	1
2	1	2	0		1	6	2003	6	2002	3	0				0	0	1	2008	1	4	0		1	36	67.2	255	240	255	1.34	11.1	1345	120	80	120	70	110	70	120	70	3.9	200	100	38	150	2.8	3	3.2	3.2	1
2	2	0	0		1	8	2008	8	2008	3	0				1	0	1	2008	1	3	0		0		53.4	240	240	240	1.4	11.9	654	120	60	110	60	120	60	120	60	4.1	200	38	87	149	0.7	0.8	1	1	1
2	1	2	1	1	1	4	1998	1	1998	4	0				1	0	0		1	3	0		0		51	270	270	270	1.93	12.5	500	150	80	170	100	150	80	150	80	4.5	192			213	4	3.8	3.5	4	0
2	1	2	1	0	1	10	1991	10	1990	4	0				2	0	1	2000	1	4	0		0			300	300	300	1.57	12	167	80	50	70	40	60	60	80	40	3.5	135	39	90	158					1
2	1	1	0		1	1	2005	11	2004	4	0				0	0	1	1979	1	2	0		0		80	240	240	240	1.4	13.1	54	110	60	100	60	110	60	100	60	3.4	186			174	2.1	2.5	2	2	0
2	2	0	0		1	6	2002	6	2002						0	0	0		0		0		1	24	56	240	240	240	1.42	10.8	1500	110	70	110	70	120	70	110	70	4.4	196	35	98	200	1.5	1.5	1.4	1.5	1
2	1	2	0		1	10	1994	10	1994	4	0				0	0	0		0		0		0		51.6	240	240	240	1.48	11.8	1220	130	70	130	70	120	70	120	70	3.8	105	34	87	140	2	2.5	2.5	2.5	1
2	1	2	0		1	4	2008	4	2008	0	0				1	0	1	2005	1	3	0		0		73	240	240	240	1.42	11.2	510	150	90	160	90	150	90	150	90	4.3	212	40	102	155	1	0.5	0.8	1	1
2	0	0	2	1	1	4	2001	4	2001	4	0				0	0	1	1998	1	6	0		1	60	70	240	240	240	1.37	10.9	1500	120	70	120	70	110	70	120	70	4.2	206	42	121	158	2.7	2.5	2.5	2	1
2	2	2	0		1	9	2004	9	2004	3	0				1	0	1	2002	1	2	0		1	16	51.6	240	240	240	1.4	10.3	680	150	90	150	80	140	90	140	90	3.5	161	35	103	100	0.8	1	1	1	1
2	1	1	0		1	5	1999	5	1999	0	0				0	0	0		1	6	0		1	60	93	270	270	270	1.4	8.7	1100	130	80	160	80	130	70	130	80	4.4	234	43	128	341	3.8	4	3	3.5	1
2	2	0	0		1	8	1998	8	1998	4	0				0	0	0		0		0		0		50	270	270	270	1.45	11.3	516	130	80	120	80	130	70	130	70	3.8	170	60	85	260	2	2.4	3.1	2.5	0
2	1	2	0		1	7	2004	7	2004	4	0				0	0	0		0		0		0		50	240	240	240	1.4	11.2	589	120	60	110	60	110	60	120	60	4	132	45	90	55	2	2.5	2	2	1
2	2	0	0		1	8	2007	8	2007	1	0				0	0	1	2000	0		0		1	6	75	240	240	240	1.4	10.9	1124	120	70	120	70	120	70	120	70	4	200	35	101	182	2	2	2	2	1
2	1	1	0		1	5	1997	5	1997	1	0				1	0	1	1980	1	3	0		0		55.5	210	210	210	2.05	12	1500	140	90	140	90	130	80	140	90	3.6	131	71	74	83	3.1	2.7	4	1.2	1
2	2	0	0		0	6	2001	6	2001	1	0				0	0	1	1973	1	2	0		0		52.5	210	210	210	1.81	10.9	1500	100	70	120	70	100	60	110	70	3.8	120	33	75	66	0.8	0.8	0.5	0.2	1
2	1	1	0		1	10	2006	10	2006	1						0	1		1	2	0		0		71	210	210	210	1.84	11.3	648	130	80	130	80	120	80	130	80	3.8	250	69	127	156	4.2	3	4.2	2	1
2	1	2	0		1	4	1997	4	1997	1					1	0	0				0		1	10	49	210	210	210	1.89	8.1	1400	150	90	160	80	140	90	150	80	3.8	110	35	62	66	3.8	4.2	3.7	3.5	1
2	1	1	0		1	11	2005	11	2005	0						0	1	2003	1	2	0		1	18	80.5	240	240	240	1.89	10.7	854	120	70	130	80	130	80	140	90	3.7	194	62	100	134	3.8	3.5	3.9	3.5	1
2	1	2	0		1	11	2000	10	2000	2	1	1976	1		1	0	0				0		0		62.5	210	210	210	1.75	12.2	2200	160	90	200	100	160	100	200	100	3.6	172				3.1	3	3	2	1
2	2		0		1	1	2008	1	2008	0	0					0	0		0		0		0		51.5	220	220	220	2	9.9	969	150	90	140	90	140	90	140	90	4.5	169				2.7	1.5	1.5	1.8	1
2	1	1	0		1	2	2005			1					0	0	0		0		0		0		60.5	240	240	240	1.66	10.1	1500	140	60	110	70	140	80	130	60	3.3	160				3	2	2.5	3	1
2	1	0	2	0	1	5	2005	3	2005	3	0				1	0	0		1	3	0		1	24	57	210	210	210	1.36	12.5	450	140	70	140	80	150	80	160	90						2	1.8	1.8	1.7	1
2	1	1	0		1	12	2006	10	2003	4	0				0	0	0		1	1	0		0		41	240	240	240	1.8	11.9	414	110	70	100	60	100	60	100	60	3.9					2.5	1.2	3.2	2.5	1
2	1	0	0		1	11	2002	10	2002	4	0				1	0	0		1	1	0		0		57	225	225	225	2.19	9.4	150	160	110	150	100	150	90	140	80	3.5					2	3.6	2	3	1
2	1	1	0		1	9	2004	5	2004	2	1	1994	1		0	0	1		1	2	0		0		49.5	255	255	255	2.17	12.6	364	100	70	110	70	110	60	110	70	3.8					2.2	1.4	1.4	2.6	1
2	2	0	0		1	8	2007	5	2007	1	0				1	0	1		1	2	0		0		61.5	210	210	210	1.84	11.1	635	110	60	140	70	130	70	130	70	3.3					0.8	2.2	3	2.1	1
2	2	1	2	3	1	12	2004	4	1999	1	0				1	0	1		0		0		0		47	180	180	180	1.66	11.2	489	130	70	110	70	110	70	140	80	3.3	177	43	93	201	1.5	1.5	1.3	1.5	1
2	1	1	0		0	3	2008	3	2008	1	0				1	0	1	1989	1	1	0		1	12	49.5	180	180	180	1.44	12.8	197	120	70	140	80	110	70	100	70	3					1	0.9	0.4	0.9	1
2	1	1	0		1	1	1995	1	1995	4	0				1	0	0		0		1	1	1	24	49.5	180	180	180	1.4	7.9	1713	150	90	120	60	150	80	130	80	3					3	2.7	2.1	1.1	1
2	1	1	1	1	1	12	2004	10	2003	1	0				1	0	1	2002	1	3	0		0		42.5	240	240	240	1.93	14.7	319	150	80	100	60	120	70	110	60	4.2					1.6	1.4	2.5	1.3	0
2	1	1	0		1	11	2004	8	2004	3	0				0	0	1		1	2	0		0		65	210	210	210	2.06	14.2	312	90	60	80	50	80	50	90	60	3.6					1.9	3	2.4	1.6	0
2	2	0	0		1	4	1998	4	1998	4	0				0	0	0		0		0		0		61	240	240	240	1.8	12.2	303	110	70	110	60	110	70	100	60	3.4					3	2.8	2.6	3	1
2	1	1	0		1	12	2002	11	2002	1	0					0	1	1977	1	3	0		0		51	180	180	180	1.6	9.2	334	120	60	150	70	130	70	140	70	3.1					2.5	2.3	2.4	0.7	1
2	2	1	0		0	9	2004	7	1997	4	0				0	0	1		0		0		0		60.5	240	240	240	1.6	11.4	633	110	70	120	80	120	80	110	70	3.7					1.8	1.9	1.3	1.2	1
2	1	2	2	1	1	6	2005	3	2005	1					0	0	1	1999	0		0		0		50.5	240	240	240	1.95	10.9	113	150	90	130	90	120	80	130	80	3.6					2.1	3.5	1.9	1.6	1
2	1	1	0		1	12	2007	6	2007	1	0				1	0	1		1	1	0		0		51	210	210	210	1.17	11.4	141	160	100	150	90	150	80	140	70	3.2					2.7	2.2	1.6	2.2	1
2	2	0	0		1	1	2001	11	1995	4	0				1	0	1	2003	1	3	0		1	100	46.5	180	180	180	1.9	8	533	130	80	150	90	150	60	120	80	3.6	172	68	74	151	1	1	1	1	1
2	1	1	2	1	1	7	2008	6	2008	2	1		1		1	0	1		1	3	0		0		46	240	240	240	1.84	11.4	413	160	100	130	70	140	80	160	80	2.9					1.8	0.3	2	1.6	1
2	1	1	0		1	1	1990	2	1990	4	0				0	0	1		1	1	0		0		47.5	195	195	195	2.08	12.9	141	110	70	130	80	110	60	110	70	3.5	190	32	126	162	1.7	2.3	1.7	2	0
2	1	1			1	11	2001	10	2001	4					0	0	0		1	3	0		0		42	225	225	225	1.87	12.4	402	150	90	150	90	140	80	150	100	3.6					2.5	1.8	1.6	2	1
2	1	2	0		1					3	0				0	0	0		0		0		0		61.5	240	240	240	1.4	9.7	35	110	60	100	60	90	60	100	60	3.3					1.6	1.6	1.8	1.5	1
2	1	1	0		0	9	2005	8	2005	1	0				0	0	1	1985	1	1	0		1	12	59	210	210	210	1.6	11.5	379	130	70	130	70	120	70	130	70	3.7					1.2	1	1.1	1.1	1
2	1	2	0		1	8	2003	7	2003	4	0				0	0	0		0		0		1	24	80	240	240	240	1.4	9.6	366	140	80	140	70	150	80	140	70	3.9					2	1.8	1.8	1.6	1
2	1	1	0		1	12	2005	10	2005	2	1	1985	1		0	0	1	1983	1	4	0		0		68.5	210	210	210	1.52	12.5	637	140	70	120	70	130	80	140	70	3.5					4.2	2	2.2	2.6	1
2	1	1	0			11	2006	11	2006	4	1	2006	0		1	0	1	1981	1	3	0		0		87	240	240	240	1.42	11.2	571	130	70	130	70	120	80	130	70	3.3					2	2.4	2.3	2.3	1
2	1	1	0		1	9	2007	9	2007	3	0				1	0	1	1985	1	2	0		0		66.5	210	210	210	1.47	11	743	150	80	150	90	140	90	150	80	3.9					1	1	1.1	1	1
2	2	1	0		0	1	2000	12	2005	4	0				1	0	1	1989	0		0		0		45	180	180	180	1.6	9.5	253	140	80	140	80	120	80	140	70	3.6	140	45	76	79	0.3	0.3	2	1.6	1
2	2	2	0		1	11	2006	11	2006	0	0				1	0	0		0		0		1	12	51	240	240	240	1.92	11.2	326	130	70	110	70	130	70	130	70	3.4	147	50	85	128	3.5	5.4	5.8	5.8	0
2	1	2	0		1	8	2008	9	1999	4	0				1	0	1	1995	1	2	0		0		53	240	240	240	1.82	10	861	120	60	120	60	110	60	120	60	3.7	153				3.3	4.2	2.6	1.8	1
2	1	1	0		0	11	2004	11	2004	4	0				1	0	1	1988	0		0		0		50.5	240	240	240	2.22	10.8	1200	120	60	120	70	120	70	120	70	4.1	169	60	99	144	0.8	0.7	1.2	1	1
2	1		0		1	7	2008	7	2008	4	0				1	0	0		1	3	0		0		66.5	240	240	240	1.39	11.9	274	130	80	100	80	100	80	130	80	3.6	162				2	2	1.9	1.5	1
2	0	2	0		1	6	2008	6	2008	2	1	1994	1		1	0	0				0		0		67.4	240	240	240	1.16	11.8	1321	160	80	150	70	150	80	150	90	3.4	131				2.4	2.5	3	4	1
2	0	2	0		1	2	2007	2	2007	4	0					0	0				0		1	12		240	240	240	2.4	10.7		110	90	110	90	120	90	110	80						3.2	2	3	2.5	1
2	0	2	2	3	1	12	2007	12	2007	1	0				1	0	1	2007	1	6	0		0		65.5	240	240	240	1.71	12.4	90	120	60	140	70	140	70	130	70	4	146	40	85	231	2.3	2	2	1.2	1
2	0	2	2	0	1	12	2003	12	2007	0	0				1	0	0		1	3	0		0		50	240	240	240	1.76	12.8	913	140	70	140	70	160	90	170	100	3.9	185	62	95	198	0.5	0.5	0.5	1.1	1
2	0	1	0		0	12	2006	12	2006	4	0				0	0	1	1985	1	3	0		0		47	240	240	240	1.83	8.7	1500	120	60	120	70	130	70	110	60	3	120	35	75	138	1	1	1.8	1.8	1
2	0	2	0		1	1	1999	1	1999	0	0				1	0	1	1992	1	4	0		1	12	52.5	240	240	240	2.18	11.8	478	180	70	160	90	170	80	180	80	3.6	114			69	1.8	2	1.2	1.3	1
1	0	1			1	2	2007	1	2007	1	0				1	0	0				0		0						1.81	10.6	330									3.7	268	37		159
1	2	1	0		1	3	2004			4	0				1	0	1	1999	1	2	0		0		52	225	225	255	1.44	12.3	90.9	130	80	135	80	130	80	130	80	3.6	159	62	72	126	1.3	1.2	1.3	1.3	1
1	1	1	0		0	7	1997	1	1995	0	0				0	0	0		1	2	0		0		64.5	240	240	240	1.37	12.7	121	110	60	125	80	120	70	105	70	3.7	193	39	123	158	4.4	3.2	4.4	3.8	1
1	0	2	0		1	11	2005	7	2001		1	1988	0		0	0	1	1978	1	2	0		0		55.7	210	210	210	1.66	11	318	150	70	150	60	140	60	110	60	3.4	180	34		140	1.3	0.9	1.8	2.7	1
1	1	1	0		1	5	2007	4	2007	4	0				1	0	1	1968	1	3	0		0		44.8	195	195	195	1.4	14.1	226	120	70	120	80	130	80	130	70	3.9	199	36	110	264	1.5	1.2	1.6	1.4	0
1	0	1	0		1	6	1997	10	1971	4	0					1	1	2000	0		1	0	0		45	180	180	180	1.75	10.3	280	90	60	100	65	90	60	95	60	3.5	111	37		73	2.4	2.6	2	1.9	1
1	1	1	0		1	9	2007			1	1	1989	0	7	0	0	1	1985	0		0		0		63	240	240	240	1.39	10.3	311	110	60	130	70	115	70	115	70	3.5	215	22		252	3.4	2.8	3.2	3	1
1	3	1	0		1	12	2005			1	0				0	0	1	1975	1	2	0		0		43	210	210	210	1.66	11.5	144	120	70	140	80	130	80	140	80	4	152	53		96	1.7	1.6	1.9	2	1
1	2	1	2	2	1					2	1	1990	0	7	1	0	1	1982	0		0		0		77	210	210	210	1.52	9.2	89	130	80	135	80	120	70	125	70	3.6	160	50		135	3	3.4	3.2	3.1	1
1	1	1	0		1	12	2005			4	0				0	0	0		1	2	0		0		54	210	210	210	1.59	10.8	272	130	70	130	70	130	80	130	70	3.5	109	43		84	1.4	0.8	1.2	1.6	1
1	1	1	0		1	6	2004	2	1995	3	0				0	0	1	1990	1	6	0		0		48.3	210	210	210	1.4	9.7	38	80	60	90	65	100	60	90	60	2.8	74	41		39	1.8	1.6	2	2.2	1
1	1	1			0	11	2004			4	0				1	0	0				0		0		55	225	225	225	1.77	11.6	54.1	160	85	160	90	160	80	115	60	3.6	134	40		134	4	3	1.4	2.2	1
1			0		1	10	2005			2	1	1980	0	6.9	0	0	1	1976	1	1	0		0		86.3	240	240	240	1.48	11.6	364	120	60	130	80	120	60	110	70	3.4	148	33		116	3	3.2	4.7	3.2	1
1	1	1	0		1	9	2007			2	1	1984	0	7	1	0	1	1980	1	3	0		0		87	225	225	225	1.13	11.1	23	140	80	150	85	140	80	130	70	3.5	140	24		487	3	2.8	3.5	3.3	1
1	1	1	0		1		2003			4	0				1	0	0		1	4	0		0		71	240	240	240	1.54	13.1	81.2	120	80	130	70	125	80	140	80	3.5	190	57	100	169	2.5	2.8	2.3	2	0
1	0	1	0		1	6	1997			4	0				0	0	0				0		0		39.5	210	210	210	1.29	12.8	145.9	100	70	100	70	130	70	90	60	3.3	110	36		84	2	2	1	3.4	1
1	1	2	0		1	11	2007			3	0				1	0	0		1	3	0		0		79	240	240	240	1.56	9.1	25	130	70	140	80	135	75	140	80	3.5	170	47		111	2.5	1.8	2	2.2	1
1	2	1	2	1	0	10	2001	5	2001	1	0				1	0	0				0		0						1.79	8.8	657									3.8	175	57		137
1	1	1	0		0	2	2006			4	0					0	0				0		0		67.3	210	210	210	1.49	11.1	224	120	70	120	70	130	80	130	70	3.7	179	46	113	100	2.2	2.3	2.2	2.5	1
1	0	2	1	1	1	10	2004			0	0				0	0	1	2000	1	2	0		0		44.2	200	190	190	1.85	9.7	337	140	80	130	70	130	70	130	70	3.4	182	52		342	2.6	3	2.8	2.4	1
1	0	1	0		1	4	2006			4	0				0	0	1	1972	1	4	0		0		47	210	210	210	1.57	11.3	132	100	60	110	70	90	60	95	65	3.8	168	56		109	1.4	1.2	2	1.8	1
1	0	1	0		1	3	2000			1	0				0	0	1	1975	1	4	0		0		51	210	210	210	1.41	11.6	168	120	80	130	80	120	75	110	80	3.7	128	43		113	2.8	3	2.2	2.5	1
1	0	2	0		1	2	2005			4	0				0	0	1		1	2	0		0		60.8	210	210	210	1.65	11	222	135	80	130	70	140	80	140	80	3.8	192	27	145	116	1.5	1.7	1.8	1.3	1
1	1	2	0		1	4	2007			4	0				1	0	1		1	3	0		0		85	240	240	240	1.55	11.1	336	140	70	135	80	140	80	130	70	3.4	156	48		125	2.6	4	3.2	2.8	1
1	2	0	0		1	9	2006	9	2004	3	0					0	1	2002	1	2	0		0		55.5	240	240	240	1.87	12.3	288.8	125	70	105	60	120	70	125	80	3.8	184	56		172	2.3	2.3	1.5	3.8	0
1	0	2	0		1	12	1999	5	1997	2	1	1989	0		1	0	1		1	3	0		0		49.4	225	225	225	1.79	12	453	140	80	120	70	140	80	140	70	3.4	96	25	56	77	0.8	1.1	2	2.5	1
1	0	2	0		1	5	2006			4	0				1	0	1		1	3	0		0		51.3	240	240	240	1.7	11.1	291.4	120	70	130	80	140	80	140	70	3.2	164	31	116	87	0.7	1.8	2.4	2.3	1
1	0	1	0		1	1	2005			1	0				0	0	1	1982	1	6	0		0		60	225	225	225	1.8	10.2	548	140	80	120	70	110	60	150	80	3.5	150	34		144	1.9	1.3	1.1	2.4	1
1	0	1	0		1	12	2003			2	1	1972	0	7.9		0	0				0		0								395	110	60	120	70	115	70	110	60	3.3	153	21		248	3.9	3.6	4	3.7	1
1	0	1	0		1	11	2003			3	0				0	0	0				0		0								145	105	70	80	50	90	60	90	60	3.1	135	32		113	4.3	2.8	3.9	2.9	1
1	0	1	0		0	5	2007			4	0				0	0	1	1985	0		0		0		47	180	180	190	1.4	12.8	39	115	70	110	65	105	65	110	70	3.6	228	46		137	1.2	1.5	1.7	2	1
1	1	1	0		1	9	2006			0	0				1	0	1	1982	1	2	0		0		84.5	210	250	210	1.39	11.8	355	105	70	110	75	110	70	120	70	3.6	205	47		117	1.5	2.7	1.9	2	1
1	1	1	0		1	6	1997			3	0				1	1	1	1986	1	2	0		0		45.5	225	230	225	1.67	9.2	698	145	70	150	80	140	70	160	70	3	142	40		94	2.1	2.6	2.4	2.6	1
1	0	1	2	3	1	2	2001			2	1	1968	0	7.5	1	0	1	1982	1	5	0		0		61	210	210	210	1.65	9.8	173	110	60	180	80	150	80	160	70	3.2	149	43		115	2.7	2.2	2.6	3	1
1	2	1	0		1	9	2004			1	0				0	0	1	1979	1	1	0		0		42	225	220	225	1.6	10	216	140	80	130	70	140	80	135	75	3.3	137	67		50	3.2	3.5	2.8	3	1
1	0	1	0		1	6	2007			0	0					0	1	1995	1	4	0		0		56	240	240	240	1.24	12.2	95	130	80	115	70	130	80	120	75	3.4	209	46		117	2.8	3	3.1	2.9	1
1	1	1	0		1					4	0				1	0	1	1975	1	2	0		0		58.5	200	210	200	1.52	10.9	492	130	70	140	80	130	70	120	70	3.8	165	44		128	1.6	2	1.5	1.8	1
1	0	2	0		1					4	0				1	0	1	1990	1	2	0		0		58	240	240	240	1.71	10.9	93.4	175	90	160	80	160	80	160	70	3.5	149	71		54	1.3	1.9	1.4	1.9	1
1	0	1	0		1	9	2006	8	2006	4	0				0	0	1				0		0		66	240	240	240	1.75	10	474	140	60	130	60	130	50	115	60	3.5	145	55		96	3.3	2.8	2.9	4	1
1	3	1	0		1	12	1998	12	1996		0				0	0	1	1979	1	3	0		0		54.5	180	180	180	1.47	12.7	2840	105	70	110	70	110	70	110	80	3.7	179	34	87	291	1.7	1.6	1.7	1.8	0
1	1	1	0		0	12	2007			1	0				0	0	1		0		0		0		82.8				1.4	10.5	243									3.9	189			189	2.1	1.9	2.3	2	1
1	2	1	1	1	1	12	1990			1	0					0	1		0		0		0		74.2	240	240	240	1.4	12.1	631	120	70	100	65	130	80	140	85	4.1					2	1.3	1.5	1.7	1
1	2	0	0		1	10	1982			0	0				0	0	1		0		1	1	1	40	52.7	210	210	210	1.4	11.5	407	115	70	120	60	110	60	120	70	4.2					1.5	1.3	1.8	1.5	1
1	2	0	0		1	9	2003			3	0					0	0				0		0		88	240	240	240	1.4	9.4	319	120								4.3	116			120	1.5	2	1.3	1.2	1
1	0	1	0		1	5	2005			1	0				0	0	1		1	1	0		0		67.5	240	245	245	1.2	11.4	525	120	80	105	60	105	65	120	65	3.6	183	39	151	232	1.4	1.7	1.5	1.3	1
1		1	0		0	2	1992			0	0				1	0	1	1985	1	2	0		0		53	240	240	240	1.4	10.3	387	135	80	125	60	60	60	130	60	3.2	156	40	123	161	2.1	2.4	2.5	2	1
1	2	1	0		1	2	2004			3	0				0	0	1	1988	1	2	0		1	37	59	240	230	240	1.28	12.3	781	115	80	110	75	108	80	115	70	3.8	208	34	158	217	2.7	2.7	2.5	2.4	1
1	3	1	0		1	12	2005			0	0				1	1	0		0		0		0		96	237	240	239	1.3	10.4	510	105	80	100	70	105	75	95	70	3.6	142	29	90	261	3.7	4.2	4.1	3.6	1
1	2	0	0		1	3	2007			4	0				1	0	0		0		0		0		60.5				1.3	11.3	601	160	90	160	90	165	90	170	95	4.5	219	45	147	157	1.8	2.3	1.9	1.8	1
1	1	1	0		1	10	2006			1	0				0	0	1		1	2	0		0		62.8	240	240	240	1.28	11.2	215	120	75	150	80	140	75	120	60	3.5	195			132	3.6	3.3	2.9	1.8	1
1	1	1	0		1	11	2001			3	0				0	0	1		1	2	0		0		55.5	200	200	200	1.2	10.5	172	110	70	120	70	105	60	117	80	4.6	143			202	2.5	1.8	2.3	2	1
1	1	1	0		1	12	1998			2	0				0	0	1				0		0		56.3	240	240	240	1.86	11.5	637									3.8	256			225					1
1	0	1	0		1	5	2004			0	0				0	0	0				0		0		48.5				1.3	10.1	1580	110	75	140	45	120	70	115	80	3.8	133			249	2	1.4	1.3	1.6	1
1	0	1	0		1	2	2008			1	0				0	0	1		1	2	0		0		60.3	240	240	240	1.2	11.1	642	130	40	115	60	120	50	140	50	2	157			185	1.4	1.6	1.8	2	1
1	0	1	0		1	6	2005			1	1		0	4.6	1	0	0		1	2	0		0		63.8				1.4	11.6	130	140	70	150	70	140	80	120	85	3.9	200			208	2	1.9	1.7	1.4	1
1	2	0	0		1	6	1987			3	0				0	0	0		0		1	1	0		92.4				1.4	10.7	931	95	50	90	60	100	70	95	65	4.3	149			262	2.2	2.1	1.9	2.3	1
1	1	1	0		1	4	1986			0	0				0	0	1		1	1	1	1	0		63.5	240	240	240	1.2	11	161									4	141			186					1
1	2	1	0		1	9	2001			1	0				1	0	1		1	1	0		0		40.7				1.5	10	750									4.1	146			124					1
1	2	0	0		0	8	1988			2	0				0	0	1		0		1		0		59.5	240	240	240	1.3	10.4	247									4	211			107					1
1	2	1	0		1	3	1998			0	0				0	0	1		1	2	0		0		75.7	240	240	240	1.4	11	993									4	312			239					1
1	1	1	0		1	2	2007			1	0				0	0	1		1	2	0		0		60.8	240	240	240	1.3	10.7	591	140	95	130	85	120	75	130	80	4.1	167			319	2.4	2.1	1.9	2.2	1
1	0	1	0		1	4	2007			3	0				0	0	1		1	1	0		0		66.5	240	240	240	1.48	10.3	109	80	50	90	60	100	70	90	50	4	157			251	2	1.8	1.4	1.7	1
1	1	1	0		1	12	2005			3	0				0	0	1		1	2	0		0		75.8	240	240	240	1.5	10.2		95	60	90	65	110	70	90	60	4	177			261	2.2	1.7	1.8		1
1	2	1	0		0	5	2006	9	2007	2	1	1980	0	6.1	1	0	1	1982	1	3	0		0		77	240	240	240	1.35	10.9	657	150	60	140	80	120	80	150	70	4	197			190	1.8	1.8	2.8	1.9	1
1	1	1	0		1	6	1994			1					0	0	1	1975	1	2	0		0		73.5	240	240	240	1.46	9.5	1200	110	70	105	60	110	60	100	60	3.9	178			233	1.4	1.2	1.5	1.4	1
1	2	1	0		1	5	2007	7	2004	0	0				1	0	1	1983	0		0		0		63	210	210	210	1.34	10.9	570	150	70	130	70	135	70	160	70	3.8	191			131	1.2	1.3	1.2	1	1
1	0	1	0		1	1	1979			4	0				0	0	1	1983	1	1	0		0		52	240	240	240	1.58	12.3	1400	110	60	100	60	100	60	110	60	4.2	170			150	1	1.4	1.6	1.1	1
1	0	1	0		1	5	1984			4	0				0	0	1	1990	1	1	0		0		50.8	195	195	195	1.48	11.5	585	115	60	95	60	95	60	100	60	4	194			200	1.5	1.7	1.3	1.8	1
1	0	1	0		1	3	2003	2	2003	4	0				0	0	1		1	4	0		0		77	240	240	240	1.49	11.3	152	125	60	120	60	140	80	130	70	3.6	171			50	1.5	1.4	1.9	1.5	0
1	0	2	0		1	10	2005	3	2005	4	0				1	0	0		1	2	1	0	1	12	66	240	240	240	1.74	10.3	1260	150	80	160	100	170	90	170	90	4.3	230			188	2.8	3	2.9	2.3	1
1	0	1	0		1	3	1995			1	1	1987	0		0	0	1	1985	1	1	0		0		39.8	180	180	180	1.19	12.8	2525	100	60	110	60	115	70	130	80	3.6	153			151	1	1	1.4	0.5	0
1	2	2	0		1	3	2007	2	2007	0	0				1	0	1	2007	1	2	0		0		84	255	255	255	1.5	12.4	495	130	90	130	80	130	70	120	60	4.2	126			190	2.8	2.3	2.4	1.4	1
1	1	2	0		1	10	2005			3	0				0	0	1	2002	1	2	0		1	12	73.5	240	240	240	1.32	11.8	243	100	70	120	70	120	70	120	70	3.6					2.5	2.5	2.8	2.5	1
1	0	1	0		1	4	1996	3	1996	0	0				1	1	1	1991	1	5	0		0		49.5	210	210	210	1.46	12.3	330	150	80	140	80	130	70	140	90	4.6	146			93	2	1.9	1.7	3	1
1	0	1	0		0	6	1979			4					0	0	1	1979	1	2	0		0		56.7	240	240	240	1.19	13.1	520	130	80	110	70	110	70	105	70	3.7	160			163	1.5	1.7	1.6	2.2	0
1	1	0	0		1	3	1999	5	1986	4	0				0	0	0				1	0	1	36	78.1	270	270	270	1.43	10	342	90	70	90	60	95	70	90	70	4	123	45	61	84	4	4.5	5	5	1
1	0	1	0		1	3	2005	3	2005	1	0				1	0	1		1	3	0		0		46.4	210	210	210	1.06	10	550	100	70	105	70	100	80	100	70	4.2	173	64	82	136	2.5	2	2	2	1
1	0	1	0		1	11	2004	10	2004	1	0				1	0	1		1	3	0		0		58.5	210	210	210	1.53	9.7	561	115	70	120	70	120	80	110	70	3.5	160	35	85	201	4.6	4.5	4.6	4.3	1
1	2	1	1	1	1	4	2007	4	2007	4	0				1	0	0		1	3	0		1	60	68	210	210	210	1.27	9.9	500	150	80	120	80	130	80	130	70	4.2	148	32	74	210	2.7	2.5	1.2	1.7	1
1	0	1	0		1	1	2005	12	2004	4	0					0	1		1	2	0		0		72.3	180	180	180	1.24	12	681	130	80	130	70	120	70	130	80	3.6	250	56	137	284	2.3	2.5	2	2.5	1
1	0	1	0		1	2	2006			0	0				1	0	1		1	2	0		0		48.7	180	180	180	1.4	12	476	150	80	140	80	150	80	130	80	3.5	145	51	67	135	1.2	1	1.2	1.1	1
1	0	1	0		1	9	2003			1	0				1	0	1		1	2	0		0		55	210	210	210	1.78	12	500	160	80	140	80	140	80	150	80	4.4	192	38	105	243	2.7	3	3.5	3	1
1	0	1	0		1	3	1999	7	1998	1	0				0	0	1		1	3	0		0		57	180	180	180	1.74	10.4	278	110	70	100	70	110	80	110	70	3.5	135	35	86	69	1.6	1.8	2	1.9	1
1	0	1	0		1	3	1999	8	1996	1	0				0	0	1		1	7	0		0		54.5	180	180	180	1.53	11	367	100	60	90	60	90	60	90	60	3.5	112	23	71	88	2.5	2	1.8	1.8	1
1	1	1	0		1	11	2005	10	2005	4	0				1	0	0				0		0		84	210	210	210	1.35	10.2	276	140	70	130	80	130	85	140	70	4.7	133	32	26	377	4.2	3.5	2.7	2.3	1
1	1	1	0		1	9	2006	11	2005	1	0				1	0	1		1	3	0		0		50	180	180	180	1.61	11.5	500	140	70	130	80	140	70	140	70	3	234	36	151	234	1.5	1.3	1.4	1.5	1
1	1	1	0		1	4	2005	4	2005	1	0				1	0	1		1	2	0		0		65.8	210	210	210	1.66	10.3	12	150	75	140	80	120	60	130	70	3.7	142	41	90	107	3.9	3.3	2.8	2.7	1
1	0	2	0		1	11	2005	10	2005	2	1		1	7.1	1	0	1		1	2	0		0		60.5	240	240	240	1.5	11	99	140	80	140	70	140	70	140	80	3.6	160	28	100	160	3	3	3.3	3.2	1
1	0	1	0		1	7	2007	6	2007	4	0				1	0	1		1	2	0		0		49	180	180	180	1.46	11.2	371	140	80	140	80	130	80	140	80	3.9	226	31	155	198	3.5	3.1	3.5	3.5	1
1	0	1	0		1	4	2006	3	2006	4	0				1	0	1		1	2	0		0		48	180	180	180	1.48	12	847	130	80	130	80	120	70	130	70	2.5	127	38	62	134	1.1	2	1	1	1
1	0	1	0		0	1	2004			2	1		0	7.1	0	1	1		0		0		0		71.5	210	210	210	1.65	12.4	563	100	70	100	70	90	60	90	70	4.3	172	45	97	151	2.5	1.8	2	1.7	1
1	0	1	0		1	12	2001	11	2001	3	0				0	0	1		1	5	0		0		49	210	210	210	1.4	10	187	100	70	105	70	100	70	100	70	3.5	187	66	108	67	4	3	3	3	1
1	1	1	0		1	7	1999	7	1999	0	0				1	0	1		1	4	0		1	12	46	180	180	180	1.58	9.6	602	130	80	130	80	140	90	130	85	4.1	172	32	108	162	1.9	1.4	1.2	1	1
1	0	1	0		1	4	2003	2	2003	3	0				0	0	1		1	1	0		0		56	210	210	210	1.71	8	394	140	80	130	70	140	80	140	80	4.3	180	37	98	277	3	3	2	3	1
1	1	1	0		1	4	2004	3	2004	4	0					0	1		1	2	0		0		76	180	180	180	1.58	11.1	547	130	80	120	80	120	70	110	80	3.2	165	50	88	135	2.5	2.2	1.3	2	1
1	0	1	0			1	2004	1	2004	1	0				1	1	1		1	2	0		0		58.7	180	180	180	1.55	12	620	150	70	140	70	140	80	140	70	4	213	49	145	94	2.5	2.6	2.8	2.5	1
1	2	2	0		1	11	2004	10	2004	0	0				1	0	0		1	1	1	0	0		58.8	180	180	180	1.41	10.7	450	120	70	110	70	120	70	100	60	4	164	31	95	189	1.9	1.3	1.2	1	1
1	2	1	0		1	4	2005			0	0				1	0	0		1	1	0		1	10	57.7	210	210	210	1.5	8.9	130	130	75	120	80	125	80	135	80					150	1.5	1.6	1	1.1	0
1	0		0		1	1	2006	12	2005	1	0				1	0	1		0		0		0		61.5	210	210	210	1.66	9	385	140	90	130	90	135	90	140	90	4.4	150	35	71	220	3.5	3	2.8	3	1
1	0	1	0		1	10	2007	10	2007	2	1		1	6.6		0	1		1	3	0		1	12	64.5	210	210	210	1.6	10.2	17	120	80	120	80	110	70	120	80	3.8	214	40	139	174	1	1	1.5	1	1
1	0	1	0		1	6	2004	5	2004	1	0				1	0	1		1	2	0		0			210	210	210	1.65	11.2	140	105	60	140	70	130	70	140	80	4	226	40	144	209	1.6	1.3	1.4	2	1
1	1	1	0		1	3	2004	3	2004	2	1		1	5.7	1	1	1		1	4	0		0		58	210	210	210	1.34	10.1	218	140	75	140	70	130	70	140	70	3.5	174	33	97	299	3	2	2	2.1	1
1	0	1	0		1	4	2006	1	1999	4	0					0	1		1	2	0		0		46.6	210	210	210	1.8	9.1	671	120	70	120	80	110	70	110	80	4.6	80	23	24	163	3	3	3	3	1
1	0	1	0		1	11	2006	11	2006	4	0					0	1		1	2	0		0		55.6	180	180	180	1.57	11.9	867	130	70	130	80	120	70	120	60	4.6	261	53	123	423	1	0.9	1.5	1.2	1
1	0	1	0			11	2004	11	2004	1	0					0	1		1	3	0		0		68.5	210	210	210	1.48	10	550	155	90	140	80	140	90	150	80	4.1	184	31	100	324	1	1	1	1	0
1	0	2	0		1	7	2007	7	2007	0	0				1	0	1		1	3	0		0		56.7	210	210	210	1.65	9	10	140	75	140	70	140	80	130	80	3.9	156	45	85	129	0.5	0.5	1	1	1
1	0	1	0		1	1	2007	12	2006	4	0				1	0	1		1	4	0		0		67	210	210	210	1.73	10.9	17	100	60	100	70	110	70	100	60	3.8	273	33	168	261	1.2	1.4	1.3	1.2	1
1	1	1	0		1	3	1999	6	1996	4	0				0	0	1		1	1	0		0		71.7	180	180	180	1.24	9.5	500	100	70	100	70	100	60	90	70	3.5	223	34	122	308	3.7	3.5	3.3	3.8	1
1	0	1	0		1	2	2004	2	2004	4	0				0	0	1		1	4	0		0		59.8	180	180	180	1.79	10	494	130	70	120	70	120	80	130	70	4	198	39	126	165	1	1	1	1	1
1	0	1	0		1	11	2005	10	2005	2	1		0		0	0	1		1	3	0		0		67	180	180	180	1.55	11.7	416	100	70	110	80	100	70	100	70	3.5	206	33	135	188	2.3	2.5	2.1	2.1	1
1	0	1	0		1	5	2005	6	2004	0	0				1	0	1		1	2	0		0		88.3	225	225	225	1.62	11.7	893	140	80	130	80	130	85	140	80	3.9	174	33	88	145	3	3	3	3	1
1	0	1	0			11	2007	11	2007	4	0				0	0	1		1	3	0		0		83.6	180	180	180	1.13	9	238	120	80	120	70	120	70	120	80	4.1	164	50	100	42					1
1	0	1	0		1	2	2005	2	2005	2	1		1	7.8	1	0	1		1	3	0		0		64.2	240	240	240	1.42	9.6	51	130	70	140	70	120	80	120	80	3.6	190	40	115	177	2	1.8	2	1.5	1
1	0	1	0			8	2000	7	2000	4	0				1	0	1		1	3	0		0		47	180	180	180	1.96	10.6	430	110	80	110	70	105	70	100	70	3.5	153	42	96	75	1.8	2	1.6	2	1
1		1	0		1	7	2002			4	0				1	0	1		1	3	0		0		59.1	180	180	180	1.34	11.2	689	150	80	150	90	140	90	140	90	4.4	139	47	82	51	1	1	0.8	0.7	1
1	0	1	0		1	3	2006			2	1		0	5.5	1	0	1		1	3	0		0		64.4	210	210	210	1.66	10	416	140	80	140	90	130	70	140	70	4	218	37	127	270	2	1.8	1.5	1.5	1
1	0	1	0		1	3	2007	3	2007	1	0				1	0	1		1	3	0		0		47	180	180	180	1.83	11.2	631	140	70	130	70	140	70	135	70	3	109	29	50	149	2	2.5	2.1	1.9	0
1	0	2	0		1	11	2007	11	2007	0	0				1	0	1				0		0		52.2	180	180	180	1.66	10	51	140	90	140	80	130	80	135	80	3	161	78	52	128	2.1	2	2.4	2.5	1
1	0	1	0		1	6	2004			1	0					0	1		1	4	0		0		51.5	180	180	180	1.94	11.9	446	130	80	120	80	130	70	120	80	4.2	237	50	134	267	1.4	1.5	1.2	1	1
1	0	1	0		1	7	2005			4	0				1	0	1		0		0		0		42.5	180	180	180	1.78	9.3	169	140	70	130	70	130	80	130	80	4	170	48	81	205	1.5	1.4	1.7	1.8	1
1	2	1	0		1	10	2007	10	2007	4	0				1	0	1				0		0		75.6	210	210	210	1.43	8.4	16	140	90	140	80	135	90	140	80	3	120	44	88	66	4	4.1	3.8	3.9	1
1	2	2	0		1	10	2006	10	2006	0	0				1	0	0		1	2	0		1	13	74.8	180	180	180	1.39	9.2	284	110	70	110	70	120	70	110	80	3.8	157	56	86	75	1.2	1	1.5	1.2	1
1	0	1	0		1	6	2001	6	2001	4	0				1	1	1		1	5	0		0		49.5	180	180	180	1.6	11	200	100	70	100	60	90	60	100	70	3.6	170	43	109	88	3	2.5	2	2	1
1	0	2	0		1	12	2003	10	2003	4	0				0	0	0		1	2	0		1	36	55	180	180	180	1.44	12	134	130	80	120	85	120	70	120	80	4	105	46	34	125	1.5	2	1	1	1
1	0	0	0		1	1	2006	11	2005	4	0				0	0	0				0		0		72	240	240	240	1.7	11.7	407	140	80	150	70	140	90	140	70	3.5	109	50	48	57	4.5	4.7	3.6	4.8	1
1	3	1	2	3	1	10	2004	10	2003	4	0				1	0	1	1990			0		0		55	240	240	240	1.64	11.6	584.9	120	70	115	80	125	70	120	70	3.4	124	50	64	50	2.9	3.1	2.7	2.5	1
1	1	1	0		1	5	2007	4	2007	2	1	2001	1		1	0	1	1983	1	4	0		0		61	240	240	240	2.11	10.9	43.9	160	80	165	70	150	80	160	70	3.4	150	41	143	90	2.5	2.6	2	2.1	1
1	0	1	0		1	11	2004	10	2004	1	0				0	0	1	1982	0		0		0		88	240	240	240	1.6	10.8	427.4	120	70	130	70	150	80	130	70	3.4	172	54	102	80	5.5	4.1	5.1	3.9	1
1	0	1	0		1	12	2007	11	2007	4	0				1	0	1	1988	1	3	0		0		64.5	240	240	240	1.62	9.7	107.8	170	90	160	80	160	90	160	80	3.4					2.8	2.2	2.1	2	1
1	0	1	0		1	11	2005	11	2004	0	0				0	0	1	1977	1	4	0		0		87	240	240	240	1.64	8.5	317.7	130	70	150	70	120	80	130	70	3.6	166	30	100	178	3.7	2.6	2	4	1
1	0	1	0		1	3	2004	3	2004	1	0					0	1	1970	1	5	0		0		79	240	240	240	1.9	12	207.5	140	70	120	60	170	60	140	70	3.5	152	45	79	139	4.7	3.3	3.8	4	1
1		1	0		1	8	2006	7	2006	2	1	1979	1		1	0	1	1991	1	6	0		0		76	240	240	240	1.18	12.3	122.6	140	80	120	80	140	80	130	80	3.4	145	41	48	278	5.2	3.5	3.5	3.6	1
1	0	1	0		1	7	2002	5	2002	1	0				1	0	1	1989	1	2	0		0		65	240	240	240	1.95	10.8	315	160	80	160	70	150	80	160	80	3.8	158	36	91	152	2.3	2.2	2.5	2.3	1
1	0	1	0		1	1	2001	9	2000	2	1	1995	1		0	0	1	1995	1	3	0		0		73.5	240	240	240	1.68	10.7	1020	145	80	130	70	140	80	145	70	3.7	133	15	73	225	3	3.5	4.2	3.5	1
1	0	1	0		1	12	2003	11	2003	1	0				0	0	1	1983	1	3	0		0		68	240	240	240	1.72	11	669	140	70	140	75	130	70	140	70	3.6	141	30	91	102	3	4	4	2.9	1
1	0	1	0		1	6	2001	6	2001	1	0				1	0	1	1990	1	3	0		1	13	43	210	210	210	1.69	10.5	693.2	135	90	145	65	165	65	150	70	3.5	120	49	62	43	2.6	2.4	2.1	2.2	1
1	0	0	0		1	10	2005	8	2005	2	1	2000	1		1	0	1	1990	0		0		0		51	240	240	240	2.48	12.2	559	110	60	140	80	150	80	140	60	4.2	231	55	127	275	2.2	3.1	3	2.5	1
1	0	1	0		1	5	2007	4	2007	2	1	1987	1		1	0	1		1	5	0		0		62	240	240	240	1.11	12	37.4	140	90	150	70	140	80	160	90	3.6	138	31	94	65	3.6	2.2	3.8	3	1
1	0	1	0		1	5	2007	10	1997	3	0				1	0	1	1984	1	5	0		0		63	240	240	240	1.72	12.2	251.3	130	70	120	60	125	70	130	70	3	158	33	81	184	3	4.2	2.4	3.8	1
1	1	0	2	2	1	6	2004			4	0				1	0	0		1	1	0		0		58	240	240	240	1.7	13.2	412	160	80	150	80	135	75	170	90	4.9	119	21		134	3.1	2.7	2.6	2.5	1
1	1	1	2	3	1	9	2005			4	0				0	0	1	2000	1	1	0		0		58.5	210	210	210	1.5	10.7	310	95	60	100	60	95	60	110	70	4.4	201	55		136	2.3	1	2	1.6	1
1	0	1	2	3	1	12	2007			4	0				1	0	1	1984	1	2	0		1	10	54	240	240	240	1.7	10.3	123	140	70	130	70	150	70	165	67	4.7	111	31		189	1.1	2.3	2.7	1.8	1
1	0	1	1		0	10	2006	11	1995	4	0				1	0	1	1998	1	3	0		0		59.5	240	240	240	1.5	9.7	165	129	70	120	70	120	70	120	80	4.4	153	32		161	1.6	2	2.2	2.5	1
1	0	0			1	3	2001			4	0				1	0	1	2003	1	1	0		0		44	180	180	180	1.2	12.2	186	160	85	175	95	170	95	180	90	4.4	190	57		135	0.5	0.5	0.9	0.5	0
1	0	1	0		1	9	2005			2	1	1994	1		1	1	1	1988			0		0		68	240	240	240	1.64	11.7	420	130	80	130	80	120	70	130	70	3.4					4	4.2	4	3.8	1
1	0	1	0		1	6	2006			2	1	1994	1			0	1	1982	1	3	0		0		47	240	240	240	1.6	12	213	130	80	130	80	140	80	120	70	3					3	2.8	3.2	3.2	0
1	1	1	0		1	2	1997			1	0					0	1	1971	1	3	0		0		45.5	240	240	240			515	100	60	80	60	90	50	90	50	3.8					1.2	1.5	1.5	1.4	1
1	1	1	0		1	10	1999			3	0				0	0	0				0		0		53	240	240	240		12.4	427	140	80	140	80	130	80	130	70	4	146	38		130	2.8	2.5	1.8	2.3	0
1	0	1	0		1	4	2000			2	1	1990	1		1	0	1	1978	1	1	0		0		73	240	240	240	1.62	11.1	172	120	80	120	80	130	80	130	80	3.8					3.5	3.8	3.5	3.8	1
1	2	2	0		1	12	2007			0	0				1	0	0		0		0		1	10	53	210	210	210	1.71	11.3	449	150	90	140	80	140	80	130	80	4.1									1
1	0	1	0		1	7	2004			1	0				1	0	0				0		0		57.5	240	240	240	1.7	10.2	621	140	70	130	80	130	70	140	80	4.1					2.5	2.6	2.8	3	1
1	1	1	0		1	9	2004			4	0				0	0	1	2003	1	1	0		0		59	240	240	240	1.5	11	301	130	80	130	80	120	70	130	80	4					3	3.3	3	2.9	1
1										3	0				0	0	0		1	3	0		1	24	71	210	210	210	1.29	12	289	110	70	110	70	120	70	100	60	3.6					2	1.9	2.7	2.3	0
1	0	1	0		1	11	2006			1	0				0	0	1		1	3	0		0		61.5	240	240	240	1.55	11.9	514	140	80	130	80	140	80	140	80	4					3.8	3.7	4.2	3.2	1
1	0	1	0		1	9	2000			4	0				0	0	1	1988	1	2	0		0		49	240	240	240	1.98	11.5	376	150	80	150	90	130	70	150	80	4					3.4	3.2	3.7	3.2	1
1	0	1	0		1	3	2001			3	0				0	0	1	1977	1	3	0		0		50	240	240	240	1.69	12	466	90	60	90	50	70	50	90	50	3.5					1.3	1.7	1.5	1.5	0
1	0	1	0		1	7	1997			2	0				0	0	1	1988	1	3	0		0		70	240	240	240	1.14	10.7	954	110	60	110	60	115	65	110	60	3.9					3	2.5	3	2.8	1
1	0	1	0		1	2	2002			4	0				0	0	1	1988	1	2	0		0		54	240	240	240	1.86	12	377	110	60	115	70	120	80	120	80	3.6	134	42		90	5.7	5.5	5.5	5.3	0
1	0	2	0		1	8	2005			2	1		1		1	0	1				0		0		61	270	270	270	0.89	11.6	1183	170	90	150	100	165	90	190	100	3.5					3.2	1.8	1.6	1.4	1
1	2	0			1	8	1997			1	0					0	1				0		0		55.5	240	240	240	2.13	11.2	388	150	70	130	70	140	70	110	70	3.5	149	56			0.5	0.4	0.7	1	1
1	0	1			1	11	2002			2	1	1980	1	6	1	0	0				0		0		77	240	240	240	1.68	10.6	54	130	80	150	80	150	80	160	80	4.4					2.9	2.5	3.6	3.2	1
1	1	2	0		1	9	2004			2	1	1970	1	5	1	1	0		1	1	0		0		45	240	240	240	1.91	12.2	246	110	60	140	80	170	90	120	80	4.1					1.6	1.5	1.3	1.3	1
1	2	2	0		1	7	2004			2	1	1980	1		1	0	1				0		0		60	270	270	270	1.51	11.1	181	160	70	155	70	180	80	160	80	4.3					1.3	1.4	0.5	1.9	1
1			0		0	8	1999			3	0				0	0	1				0		0		72.5	210	210	210	1.56	10.1	353	150	90	140	80	170	100	120	70	3.9					0.5	0.8	0.8	1.2	1
1	0	2	0		1	11	1994			4	0				0	0	1				1	1	0		75.5	240	240	240	1.75	12.4	154	130	90	90	60	110	60	160	75	3.8					1.1	1.4	0.9	1.8	1
1	1	1	0		0	6	2004			1	0				1	0	1				0		0		38.5	210	210	210		13.3		130	80	130	70	150	80	140	70						1.4	0.6	0.6	0.6	0
1	0	2	0		1	10	1993			4	0				0	0	0				0		0		60.5	240	240	240	1.99	10.3	26	100	70	100	70	90	65	100	70	3.5					2.8	2	2.8	2.8	1
1	1	2	0		1			8	2003	0	1	2003	0	5		1	0				0		0		60	240	240	240	1.88	12.1	209	120	60	100	65	125	70	120	75	4.1					2.1	2.1	2.1	2	1
1		1	0		0	7	2006			2	1		0		1	0	1				0		0		77.5	210	210	210	1.43	11.2	19.6	150	100	120	90	125	80	140	90	3.8					3	1.5	1.5	1.4	1
1	1	1	0		1	11	2007			2	1	2004	0		1	0	1				0		0		82.5	210	210	210	1.34	11.8	71	170	70	160	90	170	70	165	80	3.8					1.5	3.3	1.5	1.6	1
1	2	1	0		0	11	2007			2	1		0		1	0	1				0		0		73	180	180	180	1.36	12.4	253	150	70	150	80	135	75	150	70	3.7					0.1	0.7	0.8	0.3	1
1	1	1	0		1	9	2007			0	0				1	0	1				0		0		57.5	210	210	210	1.42	13.5	404	120	60	110	60	120	60	110	50	3.7					0.4	0.9	1	0.6	1
1	1	1	0		1	6	2001			0	0				1	0	1				0		0		52	240	240	240	1.72	12.7	363	190	80	130	60	120	60	140	65	3.4					3	1.9	1.6	2	1
1	1	1	0		1	12	2004			4	0				1	0	1				0		0		61	180	180	180	1.4	11.9	523	160	80	150	60	140	80	130	85	3.9					0.2	0.2	0.7	0.2	1
1	2	1	0		0	1	2008			1	1	2007	1		1	0	1				0		0		66	210	210	210	1.53	9.2	538	170	90	200	100	145	75	190	90						0.9	0.9	0.1	0.1	1
1	2	1	0		0	1	2001			1	0				1	1	1	1978	1	2	0		0		74	180	180	180	1.57	10.8	457	140	80	125	95	140	85	170	80	3.5					0.1	0.8	0.7	1.3	1
1	1	1	2	3	1	1	1997			0	0				1	0	1	1978	1	1	0		0		62.5	240	240	240	1.75	11.7	186	130	70	150	60	110	80	120	50	4					1.6	2.1	1.1	1.5	1
1	0	1	0		0	9	2006			0	0				1	0	1	1985	1	1	0		1	23	58	240	240	240	1.86	13	645	140	80	150	80	150	60			3.9					1	0.9	2.1	1	1
1	0	1	0		0	12	2006			1	0				1	1	1		1	1	0		0		53.5	240	240	240	1.53	11.2	196	95	60	130	60	140	60	145	60	3.3					0.6	1.1	0.9	0.8	1
1	1	1	0		1	3	2007			2	1		0	6	1	0	1	1987	1	1	0		0		46.5	240	240	240	2.4	11.7	288	150	50	130	60	150	60	150	65	4					1.2	0.9	1	1.1	1
1	0	1	0		1	10	2004			2	1	1998	1	7	1	0	1	1978	1	4	0		0		56	240	240	240	1.9	12.6	386	145	80	150	69	150	70	125	60	3.9					1.7	1.3	1.7	1.6	1
1	3	2	0		0	4	2005			2	1	1983	1	5	1	0	0		0		0		0		98	240	240	240	1.43	11.8	176	144	50	180	80	200	90	140	60	3.5					2.8	2.2	2.9	2.6	1
1	0	1	2	3	1	12	2004			2	1	1975	1	6	1	1	1	1968	1	2	0		0		66.5	225	225	225	2.05	12.1	344	150	70	140	60	135	70	160	80	4.2					1.1	1.4	1.2	0.8	1
1	0	1	2	3	0	12	2005			2	1	1990	1	6	1	1	1	1979	1	2	0		0		79.5	240	240	240	1.45	11.8	129	180	60	150	60	175	80	170	90	3.6					2.4	1.4	2.1	2.1	1
1	0	1	1		0	8	1995			4	0				1	1	1	1968	1	3	0		0		54.5	270	270	270	1.67	11.7	218	160	60	150	80	120	85	170	65	3.8					1.5	2	2	0.5	1
1	2	1	0		0	12	2005			1	0				1	1	1	1972	1	1	0		0		63.5	240	240	240	1.72	10.9	141	140	70	120	70	120	70	130	65	3.9					1	1	0.7	1.2	1
1	2	1	0		1	7	2006			0	0				1	0	1				0		0		63	210	210	210	1.89	10	202	145	80	160	90	130	90	140	80	3.1					2.1	2.3	2.6	1.6	1
1	1	2	0		0	5	2004			0	1		0		0	0	0				0		0		60	240	240	240	1.76	12.1	408	180	80	130	75	165	75	140	75	3.9					1.1	1.1	1.4	1.4	1
1	0		0		1	5	2007			2	1		0		1	0	0				0		0		99	210	210	210	1.71	10.2	34	150	75	160	70	125	80	155	80	3.8					1.2	1.2	1.3	1.3	1
1	0	0	0		1	12	2007			2	1		0		1	0	0				0		0		100	240	240	240	0.89	9.3	55	120	80							3.4									1
1		1	0		0	9	2006			2	1		1	7		0	1				0		0		81	240	240	240	1.69	11	180	170	60	195	70	180	90	160	80	3.5					1.5	1.1	1.6	1.8	1
1	1	1	0		0	7	2005			2	1	1990	0		1	0	1				0		0		71.5	210	210	210	1.31	10.8	324	100	60	155	60	100	65	140	60	3.2					0.4	0.2	0.4	0.1	1
1	0	1	0		1	11	2006			1	1		0	7	1	0	1				0		0		97	270	270	270	1.52	11.5	38	180	60	150	70	170	80	130	60	3.7					2.1	3.6	2	1.9	1
1	2	1	0		1	3	2004			1	0				1	0	1				0		0		53	240	240	240	1.99	12.3	454	140	90	130	70	130	80	140	80	4					3.3	2.6	3.8	2.9	1
1	0	1	0		0			1	1996	1	0				1	0	1				0		0		46.5	240	240	240	2.32	10.7	142	100	70	125	60	110	40	130	60	3.5					0.4	1.1	1.1	0.9	1
1	1	1	0		0			10	1994	4	0				1	1	1				0		0		47.5	180	180	180	1.27	9	64	80	50			90	60			3.8					1	1.1	1.2	1.1	1
1	1		0		0	11	2002			2	1		1		0	0	1				0		0		96	300	300	300	1.6	11.4	29	120	60	130	70	115	60	130	60	2					1.8	1.1	2.4	2.3	0
1	0	1	0		1	5	1998			3	1		1			0	1				0		0		48	210	210	210	1.38	11.1	90	140	100	140	70	130	75	130	80	3.5					1.7	1.1	0.8	1.1	1
1	0	1	0		1	8	2002			1	0				1	0	1				0		0		60	240	240	240	2.24	10.6	123	120	60	140	70	110	50	150	50	3.8					2	1.4	2.7	1.7	1
1	0	1	0		1	5	2006			2	1		1	6	1	0	1				0		0		64.5	240	240	240	1.48	11.6	493	140	80	150	70	140	60	130	60	4					0.9	0.2	1.3	0.7	1
1	0	1	1	1	1	4	1991			0	0					1	1		0		1	0	0		71	210	210	210	1.64	10.9	84	140	60	190	60	160	60	190	80	3.9					1.5	1	0.5	1.4	1
1	2	0	0		1	8	1999			1	0					0	0				0		0		50	240	240	240	2.08	11.5	86	140	80	145	90	140	95	125	80	4.1				128	1.1	1.3	0.6	1	1
1	1	1	0		0	8	1991			0	0				1	1	1				0		0		46	240	240	240	2.08	11.8	138	95	50	95	65	95	60	90	60	3.5					0.8	0.8	0.8	1	0
1	0	1	0		1	6	2002			2	1		1		1	0	1				0		0		100	270	270	270	1.57	11.3	340	140	60	130	70	180	80	175	80	4					2.2	1.1	1.9	1.6	1
1	3	1	0		1	3	2003			2	1		0			0	1				0		0		75.5	240	240	240	1.68	10.7	194	125	70	130	70	115	60	145	80	3.7					1	0.6	0.6	1.6	1
1	0	1	0		1	9	2002			2	1		0		1	0	1				0		0		84	240	240	240	1.65	11.5	436	140	60	150	60	150	60	190	70	3.8					1.4	2.1	1.5	1.4	1
1	0	1	0		1	5	2005			2	1		0		1	0	1				0		0		96	240	240	240	1.58	11.4	269	180	70	190	80	175	80	190	80	3.8					1.5	1.1	2.7	2.7	1
1	0	2	0		1	8	2001			4	0				1	1	0		0		0		0		40.5	210	210	210	1.56	11	132	150	90	140	100	140	100	170	100	3.5					3.1	1.9	2.6	1.4	1
1	0	1	0		1	2	1996			1	0					1	1				0		0		48	180	180	180	1.31	10.9	23	80	50	100	60	110	60	90	70	3.5					0.5	2	2	1.3	1
1	1	1	0		1	6	2006			1	1	1980	1	7	1	1	1	1975	1	2	0		0		95	240	240	240	1.57	11.3	406	150	60	150	70	160	70	145	80	3.7					1.6	1.8	2.2	1.2	1
1	3	1			1	12	1998			3	0				1	0	0				0		0		63	240	240	240	1.86	10.5	195	155	70	165	60	150	80	185	80	3.9					0.3	1	0.7	1.2	1
1	0	0	0		1	6	1998			1	0				1	0	1	1995			0		0		57.5	240	240	240	1.96	12.3	113	150	90	120	80	145	70	125	75	4.3					1.4	1.3	2	0.8	1
1	0	0	0		0	8	2007			4	0				1	0	1	2000	1	1	0		1	12	50.5	240	240	240	2.1	11.9	360	110	80	150	90	120	80	140	70	3.2					1.7	1.2	0.8	1.4	1
1	0	1	0		1	9	1998			1	0				1	1	1	1995	1	4	0		0		77	240	240	240	1.69	11.8	109	160	70	180	80	160	90	150	70	4.1					3.1	2.8	2.5	3	1
1	0	1	0		1	12	2005	11	2005	0	0				1	0	1	1979	0		0		0		64.3	240	240	240	1.48	12.3	279	155	75	150	75	160	80	150	75	4.6	206	50	129	136	3	2.7	2.8	2.4	1
1	0	1	0		0	12	2005	12	2005	1	0				1	0	1	1976	1	2	0		0		48	240	240	240	1.96	11.4	384.2	140	60	120	60	120	80	130	80	4.2	239	111	105	114	1.4	1	0.7	0.7	1
1	1	1	0		1	7	2003	2	1999	4	0				1	0	1	1990	1	5	0		0		63.5	240	230	240	1.93	10.9	169	150	100	160	80	160	80	150	80	4	207	56	119	160	3.2	3.5	3.3	2.4	1
1	0	1	0		0	6	2005	6	2005	4	0				1	0	1		1	3	0		0		48.8	210	210	210	1.79	12.4	414	120	70	110	60	125	70	125	40	3.9	178	40	104	168	1.8	2.1	2.2	3.4	0
1	0	2	0		1	1	2003	10	1997	3	0				1	0	1	1992	1	5	0		0		61	225	225	225	1.83	12.3	1200	170	80	170	60	160	80	130	70	4.2	246	33	133	402	1.9	1.9	1.8	2.7	1
1	0	1	0		1	9	2007			1	0				1	0	1	1970	1	2	0		0		51.5	210	210	210	1.52	13.7	120	120	65	120	70	110	70	100	60	3.7	170	41	106	126	2.3	1	2.9	2.3	0
1	0	1	0		1	10	2003	9	2003	3	0				1	0	1		1	3	0		0		42	180	180	180	1.66	14.3	412	160	70	115	60	160	50	150	60	4.3	170	84	97	77	0.7	0.4	1.4	0.9	0
1	0	1	0		1	12	2007			3	0				0	0	1	1975	1	3	0		0		46.5	240	240	240	1.59	10.6	313	140	70	130	70	140	80	150	70	4	194	89	92	70	2.5	2.3	4.3	4	1
1	0	1	0		1	10	2000	10	2004	3	0				0	0	1	1998	1	3	0		0		80.5	240	240	240	1.62	10.5	370	135	60	140	80	125	70	125	70	3.8	178	30	109	196	3.9	3.9	2.8	3	1
1	0	1	0		1	12	2005	10	2005	4	0				1	0	1	1997	1	4	0		0		47.5	210	210	210	1.51	10	514	130	80	120	70	110	60	120	70	4.8	200	110	140	180	1.4	0.8	1.4	1.5	1
1	1	1	0		0	10	2003	6	1992	0	0				1	0	1	1994	0		1	0	0		59	240	230	240	1.18	9.4	375	100	60	100	60	110	70	130	70	3.1	130	32	69	147	4.8	3.7	6	6	1
1	1	1	0		1	5	2005	5	2005	0	0					0	0		1	1	0		0		59	210	210	210	1.54	10.7	899	140	80	130	80	130	80	130	80	3.2	165	43	93	143	2	1.4	1.4	1.7	1
1	1	1	0		1	6	2006	4	2006	4	1	1975	0	5.7	0	0	1	1980	1	6	0		0		60.5	240	240	240	1.57	13.8	406	130	70	130	70	140	80	140	70	4.1	124	28	49	230	3.5	2.6	2	2.8	0
1	1	1	0		1	3	2007	3	2007	1	0					0	1	1987	1	2	0		0		75	240	240	240	1.4	10.6	210	180	90	170	80	170	90	160	80	3.2	166	57	80	146	4.6	4	4.2	5	1
1	2	1	0		1	11	2003	8	1995	0	0				0	0	1	1987	1	2	0		0		77.5	240	240	240	1.43	12.6	238	90	60	90	60	100	60	105	60	3.9	99	21	21	285	2.8	3.5	3.1	2.7	0
1	0	1	0		1	5	2007	4	2007	4	0				0	0	1	1970	1	4	0		0		73	240	240	240	1.54	12.7	257	90	60	90	60	110	60	100	60	4.3	174	38	68	280	3.3	2.7	2.2	2.3	0
1	2	1	0		1	10	2004	1	1999	0	0				1	1	1	1994	1	3	0		0		54	240	240	240	1.64	10.9	1339	115	70	100	60	120	70	110	60	3.6	104	31	58	73	3.7	2.1	2.7	2.6	1
1	0	1	0		0	11	2003	11	2003	0	0				1	0	1		1	3	0		0		67.5	240	240	240	1.39	12.3	413	135	70	150	70	150	70	135	85	4.3	183	46	122	76	1.9	2.1	1.8	1.5	1
1	0	2	1	1	1	3	2005			2	1	1998	0	5.2	1	0	0		1	3	0		0		95.5	300	300	300	1.6	10.6	378.7	140	80	130	70	115	65	130	75	4.2					5.6	4.6	4.3	5.5	1
1	0	2	0		0	9	2007			1	0				1	0	1	2004	1	1	0		0		63.5	240	240	240	1.8	10.3	570.5	160	80	145	80	120	70	125	75	4.1					2.3	1.2	1.1	1.7	1
1	0	1	0		1	4	2004	1	2004	3	0				1	0	1	1978	1	2	0		0		50	240	240	240	1.6	10.7	437.9	130	75	150	70	150	75	140	70	3.6					1.1	1.1	1.4	1.2	1
1	0	1	0		0	8	2007			1	0				1	0	1	1979	0		0		0		52.0	240	240	240	1.91	10	307.5	110	60	135	70	140	70	135	70	3.8					1.1	2	1.7	1.2	1
1	0	1	0		0	1	2003			1	0				0	0	1	1961	1	5	0		0		73.5	240	240	240	1.81	10.6	108.8	120	65	140	70	135	75	145	80	3.6					2.1	2	1.4	1.6	1
1	0	1	0		0	4	2002			2	1	1985	0	5.7	1	0	1	1974	1	3	0		0		81.0	240	240	240	1.66	10	761.3	155	60	155	75	150	80	150	70	3.7					4	3.3	4	3.2	1
1	0	1	0		1	1	2004			3	0				1	0	1	1992	1	2	0		0		65.5	240	240	240	1.88	8.4	371.8	150	80	120	75	140	75	130	80	4.1					3.2	1.5	1.9	2	1
1	0	1	0		1	12	2006			1	0				0	0	1	1985	1	2	0		0		75.0	210	210	210	1.55	11	209.7	130	70	100	55	115	70	105	60	3.8					3.1	2.9	2.6	2.9	1
1	0	1	0		0	6	2007			1	0				0	1	1	1976	1	2	0		0		74.0	240	240	240	1.91	10.5	783.1	120	90	120	70	140	80	100	80	3.5					1.7	1	1.8	1.1	1
1	0	1	0		1	10	2007			1	0					0	1	1988	1	2	0		0		78.5	240	240	240	1.78	8.6	680.7	130	65	150	90	135	80	130	80	3.8					1.4	0.1	1.2	2.3	1
1	0	1	0		1	11	2004			2	1	1993	0	8.7	1	0	1	1991	1	5	0		0		80.5	240	240	240	1.55	10.8	615.7	165	75	150	80	165	80	150	70	4					1.3	3.2	1.8	2.9	1
1	1	1	1	0	0	5	1997	3	2000						0	0	1	1991	1	4	1	1	0		78.0	300	300	300	1.05	11	456.7	100	65	120	75	110	70	120	80	3.9					3.3	2.8	2.9	2.5	1
1	0	1	0		0	5	2008			2	1	1986	0	5.1	1	0	1	1990	1	2	0		0		51.5	180	180	180	1.56	9.1	437.7	125	70	130	60	130	60	135	60	3.6					1.1	0.4	0.2	1.3	1
1	0	1	0		0	6	2007			2	1	1998	0	5.3	1	0	1	1990	1	3	0		0		79.5	240	240	240	1.74	9.5	112.7	135	75	150	90	115	80	140	90	3.5					1.4	0.8	1.5	1.3	1
1	1	1	2	1	1	12	2000			2	1	1966	0	8.9	1	0	0		1	2	0		0		60.0	270	270	270	1.64	12.9	497	140	95	170	70	180	60	150	70	4.7					3	2.1	3.4	1.5	1
1	0	1	0		1	7	2001			1	0				1	0	1	2003	1	1	0		0		52	250	250	250	1.61	13.2	395	150	80	180	80	140	80	160	80	3.9					4	4	4.1	2.9	0
1	0		2	1	1	1	2007			3	0				1	0	0		1	1	0		0		61	240	240	240	1.47	11.9	499	150	70	110	70	160	80	160	70	4.2					3	3	3	3	1
1	0	1	0		0	2	2005			1	0				1	0	0		1	1	0		0		58.5	240	240	240	1.41	8.5	408	140	70	120	70	140	70	130	70	4.8					1.3	0.5	2.5	0.7	1
1	2	2	2	0	0	3	2007	2	2007	0	0				1	0	0		0		0		0		55	210	210	210	1.64	10.6	565	105	70	110	70	105	70	130	75	4.3					0.4	0.4	0.4	0.4	1
1	0	2	0		0	11	2006			3	0				1	0	1	1999	1	2	0		1	21	59	240	240	240	1.71	10.1	237.7	170	90	155	80	165	95	135	90	3.7					1.4	0.3	0.3	0.8	1
1	0	1	0		1	8	2000	4	1996	0	0				1	0	1	1993	1	2	1	1	0		52	240	240	240	1.74	12.7	919.5	170	75	150	85	140	70	140	70	4.1					1.4	1.1	1.4	1.8	1
1	0	1	0		1	5	1999	6	1996	3	0				1	0	1	2000	1	2	0		0		55	240	240	240	1.55	10.7	394.5	150	90	150	80	155	80	130	75	3.4					1.2	1.5	1.6	1.7	1
1	1	1	0		1	3	1999	10	1998	1	0				1	0	0		1	2	0		0		56.5	240	240	240	1.82	11.6	260.7	120	80	120	70	120	75	115	75	4.3					2.6	2.2	3.6	2.3	1
1	0	1	1	0	1	2	2008			0	1	2003	1	5.1	1	0	0		1	1	0		0		48	210	210	210	1.62	10	105.3	160	90	165	100	185	100	155	90	3.7					0.9	0.3	0.3	1.5	1
1	1	1	0		1	4	1999	1	1988	0	1	1999	1	7.2	1	0	0		1	4	1	1	1	24	55	240	240	240	1.8	9.2	542.1	150	80	130	70	140	80	160	85	3.9					3.2	3.2	3.3	2.6	1
1	0	2	0		0	8	2005	4	1996	0	0				1	0	0		0		1	1	1	36	64.5	240	240	240	1.57	12.4	109.5	145	85	125	70	130	80	130	85	4.4					2.6	2.2	3	2.2	1
1	0	2	2	1	1	12	2006	12	2005	2	1	1980	1	7.2	1	0	0		1	2	0		1	22	51.5	240	240	240	1.52	10.5	248.8	150	75	155	80	140	75	165	90	3.8					0.1	0.9	0.5	1.6	1
1	0	1	0		1	2	2004			2	1	1977	1	6.8	1	0	1	1985	1	2	0		0		86	270	270	270	1.76	11.1	645.5	115	60	130	65	125	60	140	55	3.8					1.9	1.8	3.1	3	1
1	0	1	0		1	12	2000			4	0					0	0		0		0		0		43	210	210	210	1.77	9.6	746.5	150	70	105	70	130	70	110	60	3.4					1.6	2.9	1.3	0.9	1
1	0	1	0		0	4	2007			3	0				1	0	1	1990	0		0		0		46.5	210	210	210	1.5	11.8		120	80	150	65	130	70	110	75	4.2									0
1	0	1	0		0	4	2008			2	1	2000	0	7.4	1	0	1	1987	1	1	0		0		66.5	240	240	240	1.63	12.5	125.3	140	75	165	85	180	70	165	80	4.3					1.9	1	1.5	1.9	0
1	0	1	0		0	6	1999	5	1996	3	0				0	0	1	1991	1	2	0	0	1	26	78	240	240	240	1.65	10	476.6	110	60	115	80	135	65	150	70	4					2.7	2.7	2.9	1.8	1
1	0	1	0		0	10	2007			1	1	1988	1	5.9	1	0	1	1985	1	2	0		0		64	240	240	240	1.78	10.5	503.6	115	60	130	60	110	50	145	65	3.8					0.8	1.4	2.1	1.7	1
1	0	1	0		1	5	2006			1	0					0	0		1	1	0		0		100	240	240	240	1.35	8.7	451	125	70	135	75	140	80	135	90	4					2.2	2.2	2	2.2	1
1	0	1	0		0	7	1997			1	0				1	0	1		1	1	0		0		47	180	180	180	1.58	8.5	919	120	80	115	70	120	60	120	70	3.5					1	3	3	2.1	1
1	0	1	0		0	11	2004			1	0				0	0	0				0		0		59	240	240	240	1.4	11	309	100	60	80	60	100	60	80	50	4.8					1	0.4	0.4	0.4	1
1	0	1	0		0	5	2003			2	1	1993	0		1	0	1		1	1	0		0		62	240	240	240	1.52	10.2	566	120	70	130	70	110	70	130	70	4.3					2.8	1	1.7	3	1
1	0	1	0		0	5	2007	1	2000						1	0	1		1	1	0		0		67	210	210	210	1.52	10.3	375	140	70	120	70	140	70	120	70	4.1					0.1	1.1	0.7	0.7	1
1	0	1	0		0	4	1995			4	0				0	0	0				0		0		51.5	210	210	210	1.61	10.3		110	60	90	50	90	60	100	70	4.5					2.3	1.2	2	1.2	1
1	0	1	0		1	6	2008			3	0				1	0	1	1990	1	2	0		0		94	240	240	240	1.4	8.6	33.2	160	70	125	60	115	80	125	50	3					0.7	1.4	1.6	1.8	1
1	0		0		0	4	2007			1	0				1	0	0				0		0		65.5	240	240	240	1.4	12.6	1656	140	75	120	70	120	70	130	70	3.7					4	3.7	3.4	2.9	1
1	0	1	0		0	6	2007									0	0				0		0		55	180	180	180	1.48	10.4		130	70	120	70	140	70	120	70	3.7					2.7	2.3	1.3	0.2
1	1	1	0			12	2003			0	0				1	0	1	2006	1	1	0		0		64.5	240	240	240	1.89	10.4	1032	130	70	140	70	140	70	150	70	4.1					3.9	3.8	3.7	2.9	1
1	0	1	0		1	2	2005			3	0				1	0	1				0		0		72	255	255	255	1.68	11.7	991	140	75	135	80	145	90	140	70	4.1					1	0.5	0.5	0.5	1
1		1	1	0	1	1	2007			1	0				0	0	0		1	1	0		1	10	67	255	255	255	1.54	11.2	334	110	70	120	75	130	70	110	60	4.5					0.4	0.5	0.4	0.4	1
1	1	2	0		1	5	2008			0	0				1	0	0		0		0		0		53	240	240	240		9.5						120	70	110	60						0.4	0.4	2.5	2.1	1
1	1	1	0		1	3	2008			1	0				0	0	1		1	1	0		0		98	255	255	255	1.49	14.4	95	110	70	100	60	110	60	115	70	4					0.4	0.4	0.5	0.4	0
1	0	1	0		0	3	2008			4	0				1	0	1	1983	1	2	0		0		67	210	210	210	1.27	10.6	218	130	60	140	65	140	70	130	50	4.1					0.7	0.3	0.6	0.9	1
1	0	1	0		1	3	2008			1	0				1	0	1	1996	1	2	0		0		70	270	270	270	1.5	8.4	593	140	70	145	60	155	70	160	80	3.7					0.9	2.9	4	3	1
1	1	1	0		1	6	2008			4	0				1	0	0		1	1	0		1	12	47	180	180	180	1.52	10.3	35.9	130	80	140	80	140	80	160	80	4					0.9	0.5	0.4	0.2	1
1	0	1	0		1	2	2006			1	0				1	0	1		0		0		0		88	240	240	240	1.42	9.3	352	120	70	125	65	130	70	130	70	4.6					2	1.6	1	0.6	1
1	0	1	0		0	5	2008			2	1	1993	0		1	1	1	1980	1	2	0		0		80.5	180	180	180	1.35	11.2	110	115	70	150	70	140	60	130	70	3.7									1
1	1	1	0		0	3	2004			1	0					0	1	1990	1	3	0		0		75	240	240	240	1.4	10.9	305	160	75	110	75	160	80	145	80	3.9					1.2	0.5	0.5	1	1
1	1	1	0		1	9	1999			4	0				1	0	1	1991	1	2	0		0		57.7	210	210	210	1.61	10	309.9	145	70	150	70	150	70	125	60	4.1					1.6	2.6	2.7	1.7	1
1	1	1	0		1	2	2003			2	1	2000	1		1	0	1		1	2	0		0		74	210	210	210		10.5	442.8	120	80	135	75	140	50	130	60	3.8					0.6	1.2	0.8	1.4	1
1	0	1	0		1	1	2008			1	0				1	0	0		1	3	0		0		95	240	240	240	1.43	10.9	286	160	90	145	85	160	90	150	90	3.9					3	1.5	0.6	1.5	1
1	0	1	0		1	6	2006			1	0				1	0	1	1980	1	2	0		0		61	210	210	210	1.43	12.3	405	150	60	160	65	150	60	150	60	4.4					0.3	0.3	0.4	0.9	1
1	0	1	0		0	8	2007			1	0				1	0	1	1974	1	2	0		0		62	240	240	240	1.4	10	318	150	80	165	90	140	80	135	70	3.9					0.4	1.1	1.3	0.4	1
1	0	1	0		1	1	2008			2	1		1		1	0	1	1985	1	3	0		0		91	240	240	240	1.6	12	242	150	70	135	70	140	65	145	60	3.8					1.8	2.2	2.1	1.3	1
1	0	1	0		1	11	2006			4	0				1	0	1	1998	1	3	0		0		62	210	210	210	1.7	10.2		145	75	145	70	150	80	125	60	3.5					1.4	2.1	2.1	1.9	1
1	1	1			0	2	2006			1	0				1	1	1	1977	1	4	0		0		71	210	210	210		9.6	234.4	140	80	170	80	150	60	160	70	3.8					1.6	1.1	1.4	1.6	1
1	0	1	2	2	1	9	2007			4	0				1	0	0		1	2	0		1	48	80	240	240	240	1.5	9.7	275	145	75	135	75	150	70	130	70	4.5					1.8	2.3	2.7	1.7	1
1	0	1	0		1	3	2006			4	0				0	0	0		0		0		0		56	240	240	240	1.6	11.9	247.2	120	70	120	60	110	50	130	60	4					1.5	0.5	1.3	0.3	1
1	1	1	0		1	6	2007			4	0				0	0	1	2001	1	1	0		0		70.5	210	210	210	1.43	11.5	153	130	60	115	70	100	70	130	60	4					0.6	0.6	1.7	1.1	1
1	0	1	0		1	11	2007			4	0				1	0	1	1992	0		0		0		66	240	240	240	1.6	11.6	171	140	85	135	75	155	100	160	80	4.2					1.4	2.4	2.5	1.6	1
1	0	1	0		0	8	2007			1	0					0	1	1980	1	1	0		0		77.5	180	180	180	1.5	11.3	361	165	85	170	85	150	90	165	70	4					1	1.5	0.6	0.5	1
1		1	0		0	3	2008			1	0				1	0	1	1979	1	2	0		0		65.5	210	210	210	1.67	9.6	425.9	165	90	140	75	160	80	150	80	3.3					1.1	0.5	0.6	1	1
1	0	1	0		1	8	2006			1	1	2002	0	6.1	1	0	1		1	2	0		0		102	240	240	240	1.43	9.6	307	160	70	125	70	140	70	155	75	3.8					2.8	2.2	2.6	1.7	1
1	0	1	0		1	4	2005			2	1	1983	1		1	0	1	1972	1	2	0		0		65.5	210	210	210	1.52	12.2	284.6	145	70	155	70	150	70	180	70	4.1					0.1	0.7	0.4	0.5	1
1	0	1	0		0	11	2005			2	1	1980	0	5.5	1	0	1		1	1	0		0		53.5	195	195	195	1.49	10.8	498	110	70	120	70	125	70	120	70	4.2					2.4	2	1.7	1.3	1
1	2				0	5	2003			4	0				1	0	0		1	1	0		0		49	240	240	240	1.5	11.4	1536	120	70	110	70	120	70	150	80	4.6					1	0.4	0.9	1.5	1
1	0	1	0		0	4	2007			3	0				1	0	0		1	1	0		0		100	270	270	270	1.42	11.4	435	160	70	110	70	140	75	140	70	4.6					1	0.5	0.5	0.5	1
1	0	1	0		1	1	2005			2	1	1984	0	6.1	1	0	1		1	1	0		0		78	240	240	240	1.53	10.1	1020	140	70	140	70	140	80	170	80	3.9					3.4	3.5	3	2.6	1
1	0	1	1	1	1	1	2008			1	0				1	0	1		1	1	0		0		42	240	240	240	1.5	10.7	487	130	70	130	80	180	80	130	70	4.2					1.3	1.9	2.5	3.8	1
1	1	0	2	1	1	2	2004			3	0				1	0	0		1	2	0		0		86	240	240	240	1.68	12.3	419	105	60	90	50	85	60	100	60	4.2					3.3	1.9	2.6	2.5
1	0	1	0		0					1	0				1	0	1		1	1	0		0		54	210	210	210	1.78	11.9	1721	120	80	140	80	120	70	140	75	4.5					1	0.4	0.4	0.4	1
1	0	1	1	1	1	4	2007			1	0				1	0	0		1	2	0		0		64.5	240	240	240	1.69	11.3	488	140	70	145	70	110	70	130	80	4					4	3	4	4	1
1	0	1	0		0	7	2001			4	0				1	0	1	1991	1	1	0		0		71.5	270	270	270	1.7	12.5	101.3	140	65	150	70	155	90	165	70	3.9					3.5	3.4	1.8	2.8	1
1	0	1	0		1	2	2000			3	0				1	0	1	1992	1	2	0		0		50	240	240	240	1.89	10.8	764.5	125	60	120	70	125	70	120	50	4					3.9	3.1	3.2	3.2	1
1	0	1	0		1	7	2003			2	1	1993	1	4.1	1	0	1	1978	1	2	0		0		50	180	180	180	1.43	9.7	761.9	120	75	125	70	130	75	130	70	3.6					1	1.3	0.8	0.4	1
1	3	1	0		1	8	1999			1	0				1	0	1	1982	0		0		0		51.5	240	240	240	1.53	10.6	322	160	70	140	85	145	75	155	70	4.3					0.3	0.7	0.2	0.5	1
1	0	1	0		1	1	2001			1	0				1	0	1	1977	1	2	0		0		61	210	210	210	1.66	10	713.7	155	80	150	70	150	80	150	70	3.4					0.7	1.1	0.1	0.3	1
1	1	1	0		1	6	1999	10	1998	1	0				1	1	0		1	2	0		0		81	240	240	240	1.93	10.8	344	125	60	130	70	145	75	135	70	4.2					3.5	4.1	3.9	4.2	1
1	0	1	0		0	1	2006			2	1	2000	1	8.3	1	0	1	1993	1	2	0	0	1	16	82.5	240	240	240	1.49	10.9	429	150	90	165	70	160	60	170	75	4.1					0.4	1.6	3	2.1	1
1	1	1	0		1	10	2005	12	1996	0	0				1	0	0		1	3	1	1	0		47.5	240	240	240	1.55	11.6	202	110	70	140	85	140	90	115	70	4.1					1.7	2.2	1.9	3.1	1
1	0	1	1	0	1	4	2004			4	0				1	0	0		1	4	0		1	45	55.5	240	240	240	1.61	11.3	23	150	80	180	100	130	80	140	80	3.8					3.1	3.9	2.6	3.5	1
1	0	1	1	0	1	8	2005			0	0				1	0	0		1	4	0		1	31	44	210	210	210	1.54	12	210	130	80	155	90	160	90	150	85	3.9					0.7	0.3	0.7	0.7	1
1	1	1	0		0	1	1997			4	0				1	0	0		1	1	0		0		58	210	210	210	1.36	12	425	120	80	160	80	140	80	140	80	3.5					2.5	2.2	2.5	1.8	1
1	1	1	0		1	7	2007			2	1	1997	1	6.1	1	0	1	2000	1	2	0		1	12	76.5	210	210	210	1.62	13.6	200	140	80	140	70	140	80	130	70	3.6					0.9	1.3	2.1	2.1	1
1	0	1	0		0	5	2007			0	0				1	0	0		1	2	0		0		88	210	210	210	1.53	10.1	76	130	80	140	50	140	80	130	70	4.1					1.6	1.4	0.9	0.2	1
1	0	1	0		1	2	1994			0	0				1	0	1	1996	1	1	0		0		59.5	210	210	210	1.57	10.6	230	130	80	140	75	120	50	130	70	3.7					1	0.6	1.4	1.1	1
1	0	1	0		0	2	2004			2	1	1990	1	7.8	1	1	0		1	2	0		0		81.5	240	240	240	1.57	10.5	481	160	80	180	90	140	90	170	90	3.9					2	1	2.2	1.6	1
1	0	1	0		1	2	2005			1	0				0	0	1	2002	1	2	0		1	39	57	210	210	210	1.7	10.4	689	160	90	145	70	120	85	140	70	3.6					3	4.5	2.2	2.6	1
1	0	1	0		1	3	2002			4	0				1	0	0		1	2	0		0		57	210	210	210	1.63	10.5	415	170	75	150	70	130	80	140	70	3.9					2.4	1.8	1.6	3.1	1
1	0	1	0		1			2	2007	2	1	1994	1	7.8	1	0	0		1	3	0		0		72	210	210	210	1.45	11.1	1007	120	60	125	70	120	80	130	70	4.1					1.8	2.4	1.8	2.7	1
1	0	1	1	1	1	5	2008			1	0				1	0	1	1995	1	3	0		0		47.8	240	240	240	1.6	11.9	210	160	80	150	90	150	90	180	90	4.2					1.7	1	0.5	1.7	1
1		1	0		0	5	2007			1	0				1	0	0		1	2	0		0		52	210	210	210	1.39	10.7	242	140	60	140	70	160	90	155	80	3.6					2	2	1.7	0.2	1
1	0	1	0		0	6	2008			2	1	2005	1	6.6	1	0	1	1984	1	2	0		0		90	210	210	210	1.15	12	47	150	90	130	80	140	80	120	80	3.5					1.7	0.8	0.8	0.8	1
1	0	1	1	1	0			10	2003	1	0				1	0	0		1	1	0		0		50	210	210	210	1.36	11	420	130	80	130	70	140	80	125	60	3.8					1.1	0.9	0.9	1	1
1	0	1	2	1	1	1	2008			0	0				1	0	0		1	2	0		0		67.5	240	240	240	1.46	10.7	228	130	80	140	70	140	80	140	80	3.5					2	1	0.6	0.9	1
1	1	1	1	0	1	1	1993			0	0				1	0	0		1	1	1	0	0		60	210	210	210	1.41	10.6	1190	150	80	150	80	150	90	130	65	3.7					2.2	0.5	1.6	1.2	1
1	1	1	0		1	3	2008			4	0				1	0	0		1	2	0		0		61	180	180	180	1.65	12	490	120	80	120	70	110	80	130	70	3.5					0.2	0.1	0.5	0.5	1
1	0	1	0		1	7	2008			1	0				1	0	0		1	1	0		0		56.5	180	180	180	1.5	8.5	47	160	80	120	70	140	60	135	65	3.5					0.9	0.9	0.9	0.1	1
1	1	1	0		1	4	2008			1	1	1990	0		1	1	1	1975	1	2	0		0		67.5	240	240	240	1.35	11.7	307	150	80	125	70	125	60			3.7					1.1	0.7	0.7	0.7	1
1	0	1	0		0	7	2007			2	1	1972	1	8.9	1	1	0		1	1	0		0		98.5	210	210	210	1.65	12	212	150	60	130	55	160	80	115	60	3.8					0.9	1.7	0.9	1.2	1
1	1	1	2	3	1	8	2008			0	0				1	0	1	1999	1	2	1	1	0		51.5	210	210	210	1.29	9	228	130	70	145	75	145	70	120	70	3.6					0.5	2.1	0.5	0.5	1
1	0	1	0		1	6	2007			2	1	1998	1	6.2	1	0	0		1	2	0		0		64	240	240	240	1.37	10	287	140	70	130	70	155	85	170	95	4.2					1	0.8	1	1.3	1
1	0	1	0		1	9	2006			0	0				0	0	0		1	2	0		1	12	77	210	210	210	1.56	10.6	59	120	70	100	70	115	50	115	60	3.8					1.9	1.8	0.8	1.3	1
1	0	1	1	1	0			5	1985	0	0				1	0	0		0		1	0	0		56	240	240	240	1.5	11.7	50	150	90	140	80	150	90	160	90	4.2					2	2.2	2.3	2.2	1
1	0	1	1	0	1	4	2007			2	1	1996	1	7.3	1	1	0		1	2	0		0		90	210	210	210	1.56	12	210	110	70	120	60	120	70	115	50	3.8					2.4	1.8	3.2	3.5	1
1	0	1	0		1	7	2006			1	0				1	0	0		1	2	0		0		79.5	240	240	240	1.49	10.7	20	150	80	140	70	150	80	160	90	4					1.1	0.5	0.6	0.6	1
1	1	0	1	1	1	11	2000			0	0				1	0	0		1	1	1	1	1	9	43.5	240	240	240	1.55	11.8	58	120	70	160	80	130	80	160	90	3.9					0.3	1.5	1.3	1.3	1
1	0	1	0		0	5	2003			1	0				1	0	0		1	1	0		0		55.5	180	180	180	1.47	11.8	498	130	60	160	70	140	70	140	90	4.2					1	1.7	0.8	0.8	1
1	0	1	0		1	6	2006			1	0				1	0	0		1	2	0		0		68.5	210	210	210	1.35	12	460	140	60	140	70	150	80	150	70	3.9					1.4	1.2	2	0.7	0
1	0	1	0		1	4	2003			4	0				1	0	1	1991	1	2	0		0		84	240	240	240	1.66	10.6	432	140	70	110	60	130	65	140	70	3.6					2.4	2.1	2	1.8	1
1	0	1	0		0	8	2005			1	0				1	0	0		1	2	0		0		73.5	240	240	240	1.49	12	95	140	60	160	90	150	80	130	80	3.6					1.8	1	0.5	1.4	1
1	0	1	2	1	1	2	2003			2	1	1981	1		0	0	1	1994	1	6	0		0		75	240	240	240	1.41	11	303.5	90	70	110	70	125	80	130	80	3.3					3	2	1.6	1.9	1
1	1	1	1	1	1	1	2006			3	0				0	1	0		1	3	0		1	20	63	210	210	210	1.54	11.1	362	120	70	110	60	115	60	135	65	4.1					1.8	1.9	2	1.9	1
1	0	1	0		0	5	2007			2	1	2002	1	6.5		0	0		1	2	0		0		63.7	240	240	240	1.41	9.6	225	160	100	150	100	150	90	140	90	3.8					1.2	2.5	2.5	2.1	1
1	1	1	0		1	9	2003			0					1	0	0		1	3	0		0		78	240	240	240	1.41	9.1	485	140	90	120	80	120	70	120	70	4					1.5	1.3	1.7	1	1
1	0	1	0		0	2	2006			3	0				1	0	0		1	1	0		0		64	210	210	210	1.41	10.6	129	140	70	140	70	125	70	140	70	4.2					0.8	1.4	1	1.7	1
1	0	2	0		1	9	1996			0	1	2004	0	5.3	1	0	0		1	4	0		0		62.5	270	270	270	1.68	10.4	431	130	70	135	80	160	95	170	90	3.7									1
1	1	1	1	0	1	7	2008	7	2008	4	0				1	0	0		1	4	0		0		81.5	240	240	240	0.85	10	300	170	90	175	90	145	85	120	70	3.7					3.3	5.1	1.7	1	1
1		1	0		1	4	2001	11	1991	3	0				1	0	0		1	3	0		0		63	300	300	300	1.32	10.6	354	150	65	150	65	150	70	160	70	4.2					1.8	0.5	1.2	1	1
1	0	1	0		1	11	1995	2	1993	4	0				1	0	0		1	1	0		0		54	210	210	210	1.61	10.7	680	140	70	140	65	130	65	130	60	4.1					1.3	1.3	1.1	1	1
1	0	1	2	3	1	1	2004	1	2004	1	1	2001	0		1	1	0		1	3	0		0		60.5	270	270	270	1.79	11	1197	135	70	130	75	130	70	145	60	4.1					4	4.3	3	3.7	1
1	0	1	0		1	12	1997			3	0				1	0	0		1	2	0		0		67.5	210	210	210	1.51	10.1	353	120	60	155	80	130	70	140	80	3.9					2	0.7	1	2.2	1
1		1	0		0	4	2004			4	0				0	0	0		1	2	0		0		49	180	180	180	1.61	11.2	279	120	75	130	80	125	75	130	70	3.7					1	1.5	1	0.8	1
1	0	1	0		1	2	2001	1	2001	1	0				1	0	0		1	2	0		0		72.5	270	270	270	1.64	11.2	312	175	90	165	80	120	65	160	90	4.4					1.9	1.9	3.3	1.7	1
1	0	1	0		0	2	1998			0	0				1	0	0		1	2	0		0		79	240	240	240	1.54	11.8	204	130	90	140	90	120	60	150	90	3.6					2.1	2.2	0.8	0.8	1
1	1	1	2	2	1	5	2005	5	2005	3	0				1	0	0		1	4	0		1	38	62.5	210	210	210	1.57	10.2	438	145	75	130	70	120	70	120	70	4.2					1	0.5	0.4	0.2	1
1	0	1	0		1	12	2006	10	2002	1	0				1	0	0		1	4	0		0		69	210	210	210	1.52	9.7	399	140	60	135	65	150	70	150	90	4					1	1.3	1.7	1.9	1
1	0	2	0		1	12	2003	11	2003	1	0				1	0	0		1	2	0		0		74.5	270	270	270	1.21	9.2	442	150	85	170	90	140	70	160	75	4.1					2	3.5	2.5	3.1	1
1	0	1	0		1	11	1993			4	0				1	0	0		1	2	0		0		66	270	270	270	1.59	11.4	55	160	70	125	65	145	70	145	70	3.7					0.7	0.3	0.4	0.8	1
1	0	1	0		1	2	2001			3	0				1	0	0		1	4	0		0		56	210	210	210	1.46	10.6	817	140	70	150	85	140	75	155	80	4					0.8	0.7	0.1	0.3	1
1	1	1	0		1	6	1992			0	0				1	0	0		1	2	1	0	1	20	58.5	240	240	240	1.58	10.7	473	150	90	120	80	130	80	140	90	3.3					3.6	2.8	4	3.5	1
1	1	1	2	2	1	5	2005			3	0					0	0		1	1	0		1	25	50.5	240	240	240	1.5	13	661	160	100	130	90	130	90	120	80	4.4					1.7	2.1	1.5	1.2	1
1	1	1	0		0	9	2005			4	0				1	0	1	1984	1	1	0		0		49	240	240	240	1.6	11.5	456	140	80	130	70	130	80	140	70	4.2	159	106	104	217	1.9	2	2.3	2.6	1
1	1	1	1	0	1	10	2003			3	0				1	1	1	2007	1	2	0		0		72	210	210	210	1.2	10.7	451	160	80	130	80	180	100	190	100	3.9	119	28	61	137	5.3	3.5	7	3.8	1
1	1	1	2	3	1	5	2008			2	1	1977	1		1	0	1	1984	1	2	0		0		57.5	210	210	210	1.46	11.3	225	100	70	140	90	120	70	100	60	3.9	193	35	97	265	0.1	0.7	1	1.5	1
1	1	1	2	3	0	10	2007			1	1	1999				1	1	1967	0		0		0		60	180	180	180	1.16		257	120	70	120	60	130	60	120	70	3.4	162	39	89	152	2.4	2.9	2.7	3.7	1
1	3	1	0		0	8	2004			0	0				0	0	1		0		0		0		74.5	240	240	240	1.4	11.6	389	140	80	170	90	150	90	190	80	3.3	146	33	81	146	0.8	2.1	3	2.7	1
1		1	2	3	1	8	2003	5	2000	0	0				1	0	1	1997	1	1	0		0		86.5	240	240	240	1.64	10.3	916	140	70	160	80	140	90	140	90	4.1	170	52	99	83	2.1	3	1.5	1.9	1
1	1	1	1	1	1	5	2005			4	0				1	0	0		1	3	0		0		48	180	180	180	1.44	10.6	660	140	90	130	80	120	80	130	90	4.3					0.2	0.2	0.5	0.4	1
1	2	1	0		0	5	2008			4	0				0	0	1	1998	1	2	0		0		58	210	210	210	1.55	9.2	325.1	80	40	120	60	100	60	80	50	3.6	104	29	53	98	0.1	0.5	0.7	0.8	1
1	1	1	2	1	1	12	2007			2	1	1995	1		1	0	1	2007	1	1	0		0		100	240	240	240	1.06	9.5	407	140	80	160	90	180	90	160	80	3.6	158	25	27	179	5.4	3.6	2.2	1.4	1
1	1	1	1	0	0	11	2006			0	0				1	0	1	1975	1	2	0		0		77	225	225	225	1.42	11	582	100	60	100	60	120	70	120	70	3.9	201	55	122	105	1.4	1.4	0.5	0.8	1
1	1	1	2	2	0	10	2007			3	0				0	0	1	1982	1	2	0		0		47.5	210	210	210	1.65	11.1	715	130	80	140	80	130	80	130	70	4.1	235	33	124	353	1.1	1.5	1	0.1	1
1	1	1	0		1	6	2008			4	1	1990	1		1	0	1	1989	1	3	0		0		72.5	240	240	240	1.56	11.2	411	130	60	110	60	140	70	120	80	3.1	162	27	104	139	3.5	0.9	2.1	1.9	1
1	0	1	1		1	8	2002			3	0				1	0	1	1984	1	1	0		0		45.5	240	240	240	1.67	11.1	479	140	70	160	80	140	80	140	70	3.9	143	48	80	66	1.6	1.3	1.7	1.5	1
1	1	1	0		1	12	2004			4	1	1990	0	5.3	1	0	1	1997	1	2	0		0		55	240	240	240	1.23	11.6	705	120	70	160	70	120	70	140	70	4.2	162	34	39	400	0.2	0.5	0.1	0.1	1
1	1	1	2	1	0	2	2008			3	0				1	0	1	1985	1	2	0		0		63.5	210	210	210	1.17	11.8	461	140	80	140	80	120	60	140	80	3.7	220	45	115	266	1.8	1.4	2.2	1.7	1
1	0	1	0		1	5	2007			2	1	1980	1	8.7	1	0	1	1993	1	3	0		0		69	180	180	180	1.2	11.9	213	140	70	160	90	140	80	120	70	1.9	317	96	170	191	2.7	2.2	1.7	2.3	1
1		1	0		1	1	2008			2	1	1991	1	5.6	1	0	1	1989	1	2	0		0		91.5	240	240	240	1.13	12	360.3	130	70	150	70	140	70	130	80	3.8	193	42	99	237	2	3.1	3	3.7	1
1	2	1	0		0	1	2001			0	0				1	0	0		1	2	0		0		74	240	240	240	1.61	12.6	818	100	70	120	80	110	80	110	60	4.5					0.1	0.1	0.2	0.2	1
1	3	0	1	0	0	4	1996			4	0				1	0	1		1	1	0		0		58.5	210	210	210	1.48	11.5	480	170	90	170	100	160	100	120	70	4.1	180	50	68	285	2.6	3.3	2.2	2.7	1
1	1	1	0		1	10	2005			4	0				0	0	1	1987	1	1	0		0		70	180	180	180	0.89	10.5	572	120	70	130	60	120	70	120	70	3.4	146	25	72	222	0.1	0.1	0.1	0.1	1
1	1	1	0		0	7	2007			1						0	1	1977	0		0		0		58.5	180	180	180	1.29	11.2	1044	130	70	100	60	140	80	110	60	3.6	162	39	90	146	0.1	0.2	0.4	1.2	1
1	0	1	0		1	3	2005	11	2004	3	0				1	0	1	1987	1	1	0		0		50	210	210	210	1.48	12.5	366	150	70	120	60	180	90	170	80	3.7	158	46	88	108	0.1	0.5	0.1	0.4	0
1	0	1	0		0	9	2007	1	2007	2	1	1986	1		1	0	1	1986	1	2	0		0		87	240	240	240	1.42	12.3	493	120	60	110	70	140	80	130	80	3.8	228	33	141	243	2.6	3.6	2.9	2.5	1
1	1	1	0		0	3	2003			1	0				1	0	1	1983	1	2	0		0		60	240	240	240	1.59	12.4	494	110	60	130	70	110	60	120	70	4	213	57	100	244	0.1	0.3	0.5	0.2	1
1	0	1	1	0	1	5	2005			2	1	2001	0		1	0	1	1990	1	1	0		0		49.5	240	240	240	1.67	11.5	440.6	160	90	180	80	150	80	160	70	4.2	131	29	69	146	0.9	1	1.5	2.2	1
1	2	1	0		1	6	2006			4	0				0	0	1	1999	1	5	0		0		69.5	240	240	240	1.42	10.6	220.2	130	80	150	80	120	80	130	70	3.9	212	37	136	175	1.9	1.8	2.1	1.7	1
1	0	0	1	0	1	7	2008			1	0				1	0	0		1	1	0		0		72	240	240	240	1.18	10.3	107	180	100	130	70	160	90	150	100	4.2	162	37	96	129	3.3	0.5	2.2	0.7	1
1	1	1	0		1	6	2008			2	1	1990	1		1	0	1	1980	1	2	0		0		76	210	210	210	1.55	10.2	309.9	70	60	100	60	100	70	140	80	2.9	139	20	84	155	0.6	0.1	1	0.6	1
1	0	1	0			7	2002			0	0				1	0	0		1	1	0		0		60	240	240	240	1.41	11	403	100	60	100	60	100	60	120	60	4					0.2	0.5	0.2	0.3	1
1	0	1	2	3	1	8	2008			4	1	2005	0		1	0	1	1989	1	2	0		0		60	210	210	210	1.08	9	43.5	130	60	130	70	110	60	160	90	3.8	197	46	118	144	0.2	0.2	1	0.3	1
1		1	0		1	2	2005	1	2005	1	0				1	0	1	1982	1	2	0		0		58	210	210	210	1.59	11.9	432	140	80	140	70	140	70	130	70	4.4	158	53	92	57	1.7	2.2	2.1	2.5	0
1	2	0	0		1	5	2007	4	2007	0	0				1	0	0		0		0		1	14	47	210	210	210	1.4	11.3	420	140	70	170	90	140	80	160	90	3.7	154	45	78	138	1.4	2	2.1	1.2	1
1	1	1	0		1	8	2007			0	0				1	0	1	2005	1	6	0		1	7	70	240	240	240	1.67	11.6	462	120	70	140	80	120	70	130	70	4.1	162	48	96	79	2.3	2.5	3.3	1.4	1
1	0	1	0		0	1	2007			1	0				1	0	1	1971	1	1	0		0		55	240	240	240	1.66	11.7	427.4	130	70	130	60	140	80	160	60	4.3	270	53	177	179	2.4	1.9	2.7	1.8	1
1	0	0	1	1	1	6	2008	5	2006	0	0				1	0	0		1	2	0		1	24	41	240	240	240	1.53	11.7	487.9	130	60	150	90	150	90	120	70	3.4	162	48	86	122	0.6	1.8	2	1.4	1
1	1	1	1	1	1	5	2007			0	0				1	0	0		1	2	0		0		61	240	240	240	1.4	11.4	420	130	90	120	80	130	80	120	80	4.1					0.1	0.1	0.1	0.1	1
1		1	0		0	10	2008	5	2005	4	0				0	0	1	1975	1	1	0		0		78	240	240	240	1.69	11	460	140	80	190	90	150	80	140	60	4.2					3	2.6	3.7	2.9	1
1	1	1	1	1	1	9	2007			3	0				0	0	0		1	2	0		0		47	180	180	180	1.44	13.2	438	140	90	140	90	130	90	140	90	4.5					2	2.1	2.3	2.7	1
1		1	0		0	8	2003	6	2003	4	0				1	1	1	1975	1	4	0		0		51.5	210	215	210	1.52	11.9	1545	120	70	130	70	150	80	120	70	4.3					3.3	2.5	2.7	2.6	1
1	1	1	1	1	1	6	2006	6	2006	4	0				0	0	1	1997	1	4	0		0		43	210	215	210	1.59	11.3	592	140	80	150	80	140	70	150	80	4.3					2	1	2.2	1.7	1
1	0	1	2	1	1	2	2003	4	2001	4	0				1	0	0		1	1	0		0		54	240	240	240	1.43	12	1110	120	60	120	60	130	75	120	60	3.6					3	2.5	3.5	3.5	1
1	2	2	2	1	0	4	2008			4	0				0	0	1	1993	0		0		0		51.5	240	240	240	1.6	7.9	484	125	80	120	70	150	80	120	70	3.5					1.8	0.6	0.5	0.6	0
1	0	1	0		1	3	2004	3	2004	4	0				1	0	1	1950	1	1	0		0		65	210	210	210	1.58	11	1895	150	80	120	70	110	60	140	80	4					0.9	0.5	1.1	1.4	1
1	2	1	0		1	3	2008	6	2007	2	1	1988	0	8.7	1	0	1	1999	1	4	0		1	54	82.5	240	240	240	1.41	9	970	90	60	100	60	130	70	110	60	4					2.8	2.6	3.5	2.7	1
1	1	1	0		1	8	2007	6	2007	4	0				1	0	1	1981	1	1	0		0		60	210	210	210	1.41	13.9	121	100	60	120	70	130	70	100	60	4.4					1.3	2	1.4	1.1	0
1	0	1	1	1	1	9	2006			1	0				1	0	1	2007			0		0		82	240	240	240	1.13	11.1	481	110	60	130	70	110	70	95	55	4.6					4.4	4.5	3.5	3.5	0
1	0	1	0		0	9	2006			4	0				0	0	1	1984	0		0		0		47	180	180	180	1.48	12	461	90	60	85	55	90	60	80	40	4.6					0.3	0.4	0.4	0.4	1
1	1	1	0		0	9	2006			4	0				1	0	1	2000	0		0		0		76	210	210	210	1.57	10	494			120	60	120	60	120	70	3.7					1.4	2.2	1.4	2.1	1
1	0	1	0		0	6	2007			2	1	1998	1	7.8	1	0	0		1	2	0		0		61.5	240	240	240	1.44	10.5	248	110	80	110	80	140	90	130	80	3.9					1.8	2	3	1.9	1
1	0	1	2	1	0	5	2007	3	2007	4	0				1	0	1	1979	1	1	0		0		69	180	180	180	1.06	10.1	465	140	60	140	60	140	80	140	80	4.6					0.4	0.3	1.6	0.4	0
1	0	1	0		1	12	2007			4					0	0	1	2002	1	2	0		0		69.5	240	240	240	1.23	12.8	200	110	60	120	70	115	60	115	60	4.5					1.2	2.3	1.8	2.5	1
1	0	1	2	1	0	3	2006	3	2005	2	1		1		1	1	1	1982	1	1	0		0		82.5	240	240	240	1.5	10.7	247	130	80	120	60	110	60	110	60	4.3					2.4	1.5	1.2	2	0
1	0	1	0		1	6	2006			4	0				0	0	1	1982	1	2	0		0		57.5	195	215	210	1.67	8	389	130	60	150	80	150	80	150	80	4.1					0.8	1	1	1.3	1
1	0	0	1	0	1	1	2007	12	2005	4	0				0	0	0		0		0		0		67	240	240	240	1.41	10	861			110	60	110	60			4.2					1.6	1.6	1.8	1.8	1
1	0	1	1	0	1	2	2007			4	0				1	0	1		1	1	0		0		51.5	240	240	240	1.46	10.1	392	120	80	130	60	140	80	135	75	4.6					0.8	2	1.9	1.4	1
1	0	1	0		1	3	2008			4	0				1	0	1	1984	1	1	1	0	0		50	210	210	210	1.49	11.1	493	130	80	150	80	140	80	150	80	3.6					2.2	2.5	1.3	1.6	1
1	0	1	0		1	12	2007			4	0				1	0	1	1990	1	2	0		0		71	210	210	210	1.19	13.7	436	140	60	160	90	120	60	140	60	4.1					1.3	1.7	1.5	1.2	0
1	0	1	0		0	11	2002	8	2000	3	0				1	0	1	1989	1	2	0		0		75	240	240	240	1.48	11.8	976	150	80	160	90	140	80	115	70	4.4					3	4	4.2	2.3	1
1	1	1	0		1	7	2008	6	2008	4	0				1	0	0		0		1	1	0		46	240	240	210	1.42	8.1	1046	110	70	100	60	120	60			4					1.5	1.8	3.5	3.5	1
1	0	1	0		0	8	2005			2	1	1997	1	7.2	1	1	0		1	3	0		0		76	240	240	240	1.51	10.4	485	100	60	140	90	130	80	120	60	3.9					3.9	3.6	1.9	2.8	1
1	1	1	1	0	0	12	2007			4	0				1	0	1	1993	1	2	0		0		46.5	210	210	210	1.23	11.3	541	130	70	140	60	130	70	110	70	4.4					2	2.1	2.4	1.7	1
1	0	1	0		0	3	2004			4	0				0	0	1	1975	1	1	0		0		69	210	210	210	1.64	11.8	850	120	60	110	60	140	80	120	60	4.3					1.7	0.7	1.1	0.9	1
1	1	1	1	1	1	8	2004			4	0				1	0	1	1988	1	3	0		0		57.5	210	210	210	1.02	9.5	332	150	80	140	80	130	70	140	80	4.2					2	1.6	2.9	2.3	1
1	0	1	0		1	5	2007			2	1		1		1	0	0		1	2	0		0		57	240	240	240	1.65	12.5	440	140	90	100	60	120	60	140	90	4					3.6	3.1	3.4	2.5	1
1	0	1	2	2	1	12	2006			1	0				1	0	0		1	3	0		0		54	180	180	180	1.35	10.8	496	120	60	140	90	130	80	130	80	4.3					0.5	0.4	0.4	0.5	1
1	1	1	0		1	3	2005			3	0				1	1	0		0		0		0		53.5	240	240	240	1.59	12.5	19	115	70	110	50	115	50	110	60	3.7					1.3	1.5	0.9	1.1	1
1		1	1	1	1	6	2007			2	1	1996	1	9.3	1	0	0		1	3	0		0		61.5	240	240	240	1.52	10.5	222									3.5					2	2.3	3.9	3.3	1
1	2	1	0		1	1	1985			0	0				1	0	0		1	4	1	1	0		59.5	240	240	240	1.85	12.8	795	120	70	150	80	140	80	140	65	3.9					1.5	2.5	2.4	2.2	1
1	1	1	1	1	1	9	2006			3	0				1	0	1	1992	1	3	0		0		73	255	255	255	1.68	11.6	168	130	70	150	70	120	80	140	80	4.4					0.2	0.1	0.3	1.2	1
1	2	1	2	2	1	8	2006			4	0				0	0	1	1988	1	2	0		0		52	240	240	240	1.75	10.8	460	100	60	120	70	110	70	90	60	3.7					1.5	1.2	0.7	1.4	1
1		1	0		1	1	2001			3	0				1	1	1	1999	1	1	0		0		62.5	240	240	240	1.46	14.4	389	160	80	150	80	180	95	170	85	3.7					2.6	2	2.3	1.8	1
1	1	1	0		1	1	2003			3	0				1	0	1	1997	1	2	0		0		46.5	225	225	225	1.68	10	660	180	95	160	75	180	90	150	80	4					0.9	0.9	0.4	0.9	1
1	0	1	0		1	1	2007			1	0					1	1	1965	1	3	0		0		80	240	240	240	1.44	11.3	495	120	60	135	60	125	60	95	60	4					1.4	2	3.7	1.7	1
1	1	1	0		1	10	2005			0	0				1	0	1	1980	1	2	0		0		95	270	270	270	1.5	10.4	268	150	75	140	70	140	70	155	75	4					1.6	1.2	1.3	1.2	1
1		1	0		1	4	2008	3	2006	2	1		1		1	0	1	1977	1	2	0		0		83	300	300	300	1.22	10.3	362	120	100	150	90	160	90	180	95	4					1.2	2.1	2.9	2.9	1
1	0	1	0		1	3	2008			2	1	1990	1		1	0	1	1975	1	2	0		0		70.5	240	240	240	1.49	10	373	135	90	90	70	135	80	115	70	2.9					2.6	1.4	1.2	1.6	1
1	0	1	0		0	12	2005			3	0				1	0	1	1976	1	4	0		0		70.5	240	240	240	1.56	10	208	150	80	150	90	140	80	125	80	3.9					1.2	0.7	1.8	0.9	1
1	0	1	0		1	11	2001			0	1		0		1	0	0		1	3	1	0	0		48.5	240	240	240	1.55	10	260	150	90	140	90	100	60	140	80	3.9					3	3.3	2.8	2.1	1
1		1	0		0	5	2004			1	0				1	1	1	1991	1	1	0		1	36	59	255	255	255	1.74	10	737	140	90	130	70	160	80	150	80	4.2					0.9	2	1.5	1.4	1
1	0	1	1	1	0	5	2005	2	1997	3	1	1998	0		1	0	1	1988	1	9	1	1	1	42	62	240	240	240	1.47	10.4	383	175	90	165	85	160	80	180	90	4					2.1	1.7	1	2.6	1
1	2	1	0		0	9	2001			1	0				1	0	1	1993	1	3	0		0		68	240	240	240	1.69	11.6	281	150	65	140	60	150	60	155	75	4.6					2	1	1	2.5	1
1		1	0		1	11	2004			0	0				1	0	1	1985	1	2	0		0		71.5	380	380	380	1.62	10	678	145	80	140	75	130	90	150	70	4.3					1.6	0.7	2.1	1.5	1
1	0	1	1	1	1	12	2007			1	1		0		1	1	0		1	3	0		0		61	240	240	240	1.6	11.3	124	135	70	140	50	120	70	130	60	4.1					0.2	0.2	0.2	0.9	1
1	1	1	1	1	1	9	2007			1	0				1	0	0		1	3	0		0		85.5	240	240	240	1.48	11.5	205	130	80	160	90	150	80	130	70	4.5					1.6	1.7	1.6	1	1
1	0	1	0		1	9	2005			1	0				1	1	0		1	1	0		0		63	210	210	210	1.62	11.4	397	130	70	120	65	100	50	140	60	4.1					1.8	1.6	1.6	1.3	1
1	1	1	0		1	12	2006			0	0				1	0	0		1	2	0		1	12	42	240	240	240	1.5	10.3	560	170	90	170	100	170	80	105	65	4					0.7	0.2	0.4	0.2	1
1	2	1	0		0	12	2004			2	1	1972	0		1	1	0		1	2	0		0		66	255	255	255	1.03	10.8	807	90	60	100	70	100	60	80	60	4.3					2.8	2.5	2.8	3.5	1
1	3	1	0		1	4	2006			4	0				1	0	0		1	2	0		0		65.5	240	240	240	1.58	10	656	140	75	105	60	145	70	125	65	4.2					2.9	0.8	2.6	3.1	1
1	0	1	1	1	1	3	2004			2	1		0		1	0	0		1	3	0		0		88.5	240	240	240	1.52	10	436	130	80	120	70	120	80	110	70	4.4					2.6	2	2.3	1.9	1
1	1	1	0		1		2005			3	0				1	0	1	1995	1	2	0		0		62.5	240	240	240	1.23	10.2	542	200	80	195	80	190	120	180	80	4.3					1.1	1	0.9	0.5	1
1	1	1	0		1	3	2008			2	1	1998	1		1	0	1	1989	1	1	0		0		76	240	240	240	1.3	10	192	180	80	170	75	170	80	175	65	4					2.1	1.5	2.8	3.3	1
1	0	1	1	0	1	3	2007				0				1	1	1	1980	1	6	0		0		85	240	240	240	1.51	10.8	585	160	80	210	105	170	90	145	90	4					2.7	2.3	1.9	1.4	1
1	1	1	0		0	4	2008			2	1	1995	0		1	1	1	1998	1	2	0		0		70	240	240	240	1.85	10.4	765	110	70	150	80	105	70	140	75	3.5					0.2	2.2	2.3	0.8	1
1	1	1	1	0	1	6	1998			3	0				0	0	0		1	4	1	0	1	66	64	240	240	240	1.54	10.3	637	60	50	60	40	80	60	70	40	4.1					1.2	1.6	1.8	1.6	1
1	0	1			1	10	2002			4	0				1	0	0		1	1	0		0		47	210	210	210	1.46	10.5	194	165	65	150	70	135	60	135	60	4.5					0.3	1.3	1	1.3	1
1	0	1	1	0	0	9	2003			2	1	1985	1		1	0	0		0		0		0		67	240	240	240	1.57	10.2	506	95	60	140	80	150	70	120	60	4.1					1.2	1.4	0.4	0.4	1
1	0	1	1	0	0	10	2006			4	0				1	0	0		1	2	0		0		67	240	240	240	1.64	10.7	385	105	60	120	60	120	60	120	60	3.9					2.1	2	2.8	2.5	1
1	1	1	1	0	1	8	2006			4	0				1	1	1	1971	1	3	0		0		50	240	240	240	1.67	10.4	2340	130	60	150	60	140	65	155	80	3.7					3.2	2.2	2.4	2.8	1
1	0	0	1	0	1	4	2003	11	1993	4	0				0	0	0		0		1	0	1	48	74	255	255	255	1.73	14.7	22	110	70	120	70	100	70	105	60	4.1					3.1	3.5	2.6	3.3	0
1	0	1	2	1	1	9	2007			0	0				1	0	0		1	2	0		0		57.5	240	240	240	1.48	9.3	426	160	90	150	90	130	80	130	80	4.1					1.8	2.6	1.5	1.3	1
1	0	1	0		1	8	2006			2	1	1989	1		1	0	1	1995	1	2	0		0			240	240	240	1.59	14.7	540	160	80	180	80	160	80	160	80	4.1					1.8	2.2	2.2	1.7	1
1	1	1	1	1	0	6	2006			1	0				1	1	1	1991	1	1	0		0		42	210	210	210	1.46	10.3	117	160	80	145	70	140	65	135	60	3.8					2	1.3	1.8	2	1
1	0	1	1	1	1	3	2007			2	1	1990	1		1	1	0		1	3	0		0		57	210	210	210	1.49	11.9	443	135	60	140	60	140	75	150	70	3.5					1.1	1.5	0.7	0.7	1
1	1	1	0		0	10	2003			1	0				1	0	1	1979	1	3	0		0			255	255	255	1.4	8.7	360	180	80	190	90	200	90	210	95	3.9					1.5	1.8	2.1	1.5	1
1	1	1	0		1	3	2007			4	0				1	0	0				0		0		64	240	240	240	1.57	9.8	402	150	80	160	75	160	80	180	80	4.3					3.3	2.5	3.1	5.2	1
1	0	1	2	1	1	2	2007			2	1		0		1	0	0		1	3	0		0		68	240	240	240	1.68	10.7	549	180	60	130	60	135	70	160	50	4					0.2	0.2	0.1	0.1	1
1	1	1	0		0	3	2006			0	0				0	0	1	1987	1	2	0		0		46.5	210	210	210	1.66	8.8	319	70	50	80	40	80	50	80	40	3.9					2	2	1.6	1.5	1
1	0	1	0		1	11	2004			3	0				1	0	0		1	1	0		0		58	240	240	240	1.59	11.2	534	155	90	190	100	150	80	150	80	3.8					1.5	1.7	1.6	1.6	1
1	1	0	0		1	4	2004			4	1	1993	1		1	0	0		1	3	0		0		73	210	210	210	1.29	12	285	145	60	130	65	140	65	135	70	4.6					2.5	1.9	2.6	2	1
1	0	1	2	3	1	2	2006			2	1	1982	1			0	0		1	5	0		0		90.5	270	270	270	1.62	10	430	170	90	210	110	150	70	170	100	4.1					4	4	3	4.1	1
1	1	1	0		1	5	2001			0	0				1	0	0		1	2	0		0		56	240	240	240	1.43	10.3	448	120	80	130	80	150	80	120	80	3.8					1.1	1.2	1	1	1
1	0	1	1	1	0	10	2006			2	1	2001	1		1	0	0		1	1	0		0		82	240	240	240	1.42	11.4	241	150	70	160	80	160	75	135	75	4.1					2.4	2.6	3.3	3	1
1	0	1	1	1	1	9	2005			1	0				1	0	0		1	2	0		0		77	240	240	240	1.48	10.6	397	145	80	145	70	160	90	145	75	4.1					2.7	2	2.4	1.3	1
1	0	1	1	1	1	5	2003			1	0				1	0	1	2001	1	6	0	1	1	48	70	240	240	240	1.22	10	455	180	90	165	75	150	80	175	90	4.5					0.5	0.1	0.1	0.5	1
1	0	1	0		0	3	2002			4	1	1993	1		1	0	1	1990	1	2	0		1	10	58	240	240	240	1.88	11.4	656	140	60	150	80	125	70	125	80	4.3					4.5	3.7	4.2	4.4	1
1		1	0		0	9	2004			1	0					1	0		1	1	0		0		50	210	210	210	1.5	9.1	424	140	60	130	65	125	60	120	60	4					1.1	1.4	1.8	1	1
1	1	1	0		0	7	2003			1	0				1	1	0		1	1	0	1	0		89.5	240	240	240	1.42	10.7	406.2	120	80	110	70	115	85	120	70	4.3					2.2	1.2	1.8	2	1
1	1	2	0		1	6	2008			0	0					0	0		1	1	0	1	1	48	56.5	240	240	240		9.4	610.4	140	90	150	100	135	85	140	70	4					1.6	1.5	1.5	1.5	1
1	1	1	0		1	3	2001			3	0				0	1	0		1	2	0	1	0		75.5	240	240	240	1.55	13.2	170	100	60	105	70	110	70	90	60	4.1					0.9	1.4	1.5	1.1	0
1	0	1	0		0	5	2007			2	1	1993	1		1	0	0		1	2	0		0		100.5	240	240	240	1.41	11.5	141	130	80	120	80	130	90	125	70	4.1					2.8	3.2	2.4	3	1
1	1	1	0		0	4	2002			2	1	1992	1		1	1	0		1	2	0		0		79	240	240	240	1.48	10.7	200	90	60	110	70	100	70	95	70	3.9					3.2	3	3.9	3.3	1
1	0		0		1	2	2005			0	0				1	0	0		1	2	0		0		64	240	240	240	1.44	11.4	318	140	100	130	90	110	80	120	80	4.2					1.5	2	2.2	1.8	1
1	0	1	1	0	1	9	2004			1	0					0	0		1	3	0	1	1	33	51	210	240	210	1.43	11.6	115	145	90	115	80	130	75	125	80	4.2					2.2	1.6	1.7	2.5	1
1	1	1	0		1	5	2008			2	1		0	5.8	1	0	0		1	2	0		0		52	240	240	240	1.43	10.3	202	110	60	100	60	120	60	100	60	3.3									1
1	0	1	0		1	6	2005			4	0				0	1	1	1978	1	3	0		0		55	210	210	210	1.85	13.8	100	130	90	125	90	180	65	140	80	4.4					0.5	0.8	0.8	1	1
1	0	1	0		0	3	2002			0					0	0	0		1	3	0		0		41	240	240	240	1.13	13.4	374	90	60	100	75	115	80	100	60	3.3					1.2	1.8	0.2	0.5	1
1	0	1	0		0	3	2006			4	0				0	0	0		1	2	0		0		44	210	210	210	1.42	12.3	177.3	100	60	100	70	105	70	100	60	3.5					0.6	0.3	0.3	0.5	1
1	0	1	0		1					4	0					1	0		1	2	0		0		54	180	180	180	1.02	10.2	600.2	100	70	105	80	100	60	120	70						1.2	0.4	0.4	1	1
1	0	1	0		0	3	2005			1	0				1	0	0		1	2	0		0		52	180	180	180	1.42	12.7	362	140	90	140	90	140	90	140	90	4.6					0.6	0.2	0.2	0.1	1
1	0	1	0		0	9	2007			2	1	1992	1		0	1	0		0		0		0		90	240	240	240	1.44	11.5	302.4	110	60	105	70	115	70	120	60	4.4					2.8	3.8	3	3.4	1
1	1	1	0		1	9	2008			0					1	1	0		1	3	0		0		100	180	180	180	1.4	11.2	466.6	150	80	130	90	110	75	130	80	4.2					2.8	3.2	3	2.4	1
1	0	1	0		1	12	2001			1	0				1	1	0		1	2	0		0		70	240	240	240	0.94	11.2	600	130	80	120	70	110	85	130	80	4.2					1.6	1.2	2.2	1.8	1
1	1		0		1	11	2005			4	0				0	0	0		1	4	0		1	28	59	240	240	240	1.47	10.2	392.4	150	90	160	90	130	75	140	80	4.1					1.5	1	1.6	1.3	1
1	0	1	0		0	7	2007			1	0				1	0	0		1	3	0		0		79	270	270	270	1.77	8.5	299	135	60	130	80	150	70	165	80	4.2					1.6	2.4	4	2.3	1
1	0	1	0		1	8	2003	8	2003	2	1	1986	0	7	1	0	0		1	3	0		0		50	180	180	180	1.54	10.1	262	145	80	150	80	160	70	150	65	3.5					2.7	2.7	2.9	3.6	1
1	0	1	0		1	7	2003	7	2003	1	1	2002	0	5.6	1	0	0		1	3	0		0		65	180	180	180	1.67	10.6	448	115	65	115	70	120	60	110	70	3.5					0.8	0.7	0.8	0.8	1
1		1	0		1	1	2004	12	2005	1	0				1	0	0		1	1	0		0		66	270	270	270	1.53	10.9	685	175	70	150	80	170	90	185	90	4.1					0.8	2.2	2.3	2.2	1
1	0	1	0		1	6	2000	5	2000	1	0				1	0	0		1	2	0		0		81.5	240	240	240	1.42	11.3	310	150	80	130	80	130	70	130	85	4.4					3	2.2	3.9	2	1
1	0	1	0		1	11	2003	11	2003	4	0				0	1	0		1	1	0		0		59	210	210	210	1.55	8.9	453	80	60	100	60	90	60	105	60	3.7					0.5	1.6	0.4	1.2	1
1	0	1	0		0	5	2002			0	0				1	0	0		1	2	0		0		64.5	210	210	210	1.36	10.9	747	140	80	130	80	110	80	140	60	4					1.2	1.3	0.5	1.1	1
1	1	1	1	1	1	8	2003			0	0				1	0	0		1	2	1	0	0		46	240	240	240	1.5	10.6	677	110	80	110	80	100	60	110	70	2.9					1.6	3	1.2	0.6	1
1	0	1	0		1	9	2004			1	0				1	0	1	1992	1	1	0		0		70	240	240	240	1.4	11.2	487	130	90	130	90	120	80	110	70	4.1					2.6	2.1	1.7	2	1
1	0	1	0		0	8	2004			1	0				1	0	0		1	2	0		0		70	240	240	240	1.47	10.4	740	100	60	120	70	130	80	130	80	4					1.3	0.7	1.7	1.3	1
1	0	1	0		0	3	2008			1	0				1	0	0		1	3	0		0		65	240	240	240	1.35	11.6	205	130	80	140	90	130	80	130	80	3.9					0.2	0.5	0.4	0.5	1
1	0	1	0		0	1	2007			2	1	1992	1	5.6	1	0	0		1	2	0		0		60	240	240	240	1.49	9	263	150	90	130	90	140	100	130	80	3.9					1.7	1	0.9	0.4	1
1	0	1	0		1	9	1989			0	0				1	0	1	1988	1	1	0		0		63.5	240	240	240	1.52	10.6	278	145	80	150	85	135	80	120	65	4					1.2	2.8	1.5	1.7	1
1	0	1	0		1	11	1988			0	0				1	0	1	1998	1	2	1	0	0		54.5	240	240	240	1.53	10	772	110	60	125	60	130	80	125	50	4.5					1.5	1.6	2.1	1.2	1
1	0	1	0		0	7	2004			1	0				1	0	1	1980	1	1	0		0		52.5	210	210	210	1.52	11.9	1650	150	90	145	65	160	70	150	70	3.7					1.5	0.9	1.9	0.9	1
1	0	1	2	3	1	7	2007			1	0				1	0	1	2007	1	3	0		0		72	260	260	260	1.57	11.9	332	140	80	140	90	150	90	140	90	4.2					2.2	0.1	0.7	2	1
1	1	1	2	3	0	4	2006			1					1	0	1	1984	1	2	0		0		90.5	240	240	240	1.44	10.8	1325	120	60	90	60	135	75	130	70	4.2					2.6	1.8	2.2	2	1
1	3	1	0		0	4	2008			4	0				1	0	1	1973	1	1	0		0		46.5	180	180	180	1.4	11.7	228	125	70	100	60	160	70	120	65	4.1					0.5	0.3	0.5	0.3	1
1	1	1	2	3	1	3	2007			1	0					1	1	1975	1	2	0		0		67	240	240	240	1.37	11.4	250.8	140	70	130	70	140	70	130	60	4					1.3	1.4	1	0.7	1
1	0	1	0		1	10	2006			4	0				1	0	1	1950	1	2	0		0		69	240	240	240	1.59	10.2	167.7	115	60	115	55	140	65	110	60	4.2					0.3	1	0.5	1	1
1	0	1	1	1	1	2	2006			1	0				0	0	1	1983	1	4	0		0		69	210	210	210	1.49	11.5	1559	100	60	120	80	110	60	100	60	4.1					2.5	2.5	1	1.2	1
1	0	1	0		0	8	2007			1	1	2004	0		1	0	1	1968	1	2	0		0		79	180	180	180	1.56	10.2	544	140	70	130	70	120	70	125	70	4.1					2.3	2.2	3.2	2.5	1
1	0	1	2	3	0	7	2003			2	1	1993	0	7.1	1	0	1	1982	1	2	0		0		74.5	210	210	210	1.53	11.0	1510	120	60	180	80	110	55	105	60	4.1					1.5	2.5	1.8	1.9	1
1	0	1	2	2	1	3	2001			4	0				1	0	1	2003	1	6	0		0		70.5	240	240	240	1.48	11.5	550	130	80	140	80	170	90	105	70	3.8					1.5	1.1	1.8	1.1	1
1	0	1	1	1	1	7	1994			4	0				1	0	1	2006	1	1	0		0		49	240	240	240	1.65	11.7	560	140	75	110	65	115	80	150	80	4.2					2.3	2.2	2.3	2.3	1
1	0	1	1	1	1	6	2008			3	0				1	0	0		1	4	0		1	8	66	240	240	240	1.45	11.8	229	115	65	115	70	110	70	120	75	4.1					1.6	0.6	1.5	2.5	1
1	0	1	0		1	4	2008			0	0				1	0	0		1	2	0		0		81	240	240	240	1.44	12	485	160	80	130	80	120	80	140	80	4.3					0.8	1	0.9	0.9	1
1	0	1	0		0	3	2008			4	0				1	0	1	1974	1	3	0		0		52.5	210	210	210	1.73	10.9	171	150	80	150	80	155	90	160	75	4.2					0.2	0.7	0.4	0.2	1
1	0	1	0		0	12	2001			1	1	1996	0	7.3	1	0	1	1998	1	4	0		0		70.5	240	240	240	1.58	10.4	695	160	80	150	80	180	80	160	70	4.9					3	1.7	2.5	2.2	1
1	0	1	2	3	1	10	2002			1	0				1	0	1	1994	0		0		0		53	240	240	240	1.53	11	210.5	160	80	195	95	170	90	200	90	4.2					1.7	2.5	3.1	3	1
1	1	1	2	1	1	7	2004			4	0				0	0	1	1999	1	2	1	0	0		56	240	240	240	1.48	11.7	138	80	50	90	50	80	45	80	40	4.1					2.3	2.1	1.8	2	1
1	0	1	0		1	2	2008			4	0				1	1	1	1998	1	2	0		0		82.5	240	240	240	1.54	11.7	292	120	60	130	70	140	60	155	70	4.1					2	1.9	2.2	2.4	1
1	1	1	0		1	8	2007	8	2007	1	0				1	0	0		1	1	0		1	9	62	240	240	240	1.47	9.4	769	140	85	130	90	110	70	130	70	4.5					1.9	2.1	2.2	2.5	1
1	0	1	2	3	1	8	2000	6	2000	4	0				1	0	1	1992	1	6	0		0		62	240	240	240	1.63	11.7	1667	130	80	130	80	140	85	165	65	4.3					0.8	1.7	1.5	1.5	1
1	0	1	0		1	6	2006			4	0				1	0	1	1964	1	1	0		0		54.5	180	180	180	1.48	10.4	545	100	60	105	70	130	75	105	70	3.7					0.8	1	1.3	1.7	1
1	0	1	0		1	9	2006	1	2002	1	0				1	0	1	1977	1	1	0		0		54	210	210	210	1.7	11.3	209.5	100	60	120	65	115	70	140	70	4.2					1.2	1	1.6	1.2	1
1	0	1	0		1	4	2006			2	1	2001	0	4.2	1	0	0		1	2	0		1	10	73	240	240	240	1.5	11.3	238	110	80	130	80	110	80	140	80	4					2.8	2.9	2.7	3	1
1	1	1	0		1	9	2007			4	0				0	0	1	1978	1	3	0		0		52.5	210	210	210	1.03	11	599	70	40	70	40	90	60	70	40	2.2					1.6	1.5	2.5	0.5	1
1	2	1	0		0	10	2002	10	2002	4	0				0	0	1	1987			0		0		65.5	240	240	240	1.58	9	1000	130	70	110	60	120	60	120	60	4					1.9	2.2	2.4	2.4	1
1	1	1	0		1	3	2007	3	2007	2	1	1992	1	9.2	1	0	0		0		0		0		54	240	240	240	1.13	13.4	350	160	90	140	80	120	60	130	70	3.6					1.7	3.6	3	0.7	1
1	1	1	1	1	1	7	2007			0	0				1	0	0		1	2	0		0		85	240	240	240	1.57	10.6	419	150	100	140	80	130	80	120	60	4.1					2.1	1.8	1.7	1.5	1
1	1	1	2	1	1	7	2008			4	0				1	0	1	1981	1	1			0		42.5	210	210	210	1.59	8.4	239	160	90	130	70	150	80	130	70	4.5					1.2	1.2	1.2	1.3	1
1	0	1	0		0	4	2004	3	2004	1	0				1	0	0		1	3	0		0		50	210	210	210	1.34	12.6	864	165	95	175	100	165	95	165	70	4					0.8	1.6	2.5	1.6	1
1	1	1	1	1	1	4	2004			0	0				1	0	0		0		0		0		65	240	240	240	1.51	10.3	436	100	80	110	60	120	80	110	70	3.7					0.8	1	1.2	1.3	1
1	0	1	0		0	11	2002			4	0				1	0	1				0		0		55	210	210	210	1.64	11.4	401	140	70	140	70	140	75	170	80	4.1					1.2	1.5	0.8	1.7	1
1	0	1	0		0	6	2007			1	0				1	0	0		1	2	0		0		51	180	180	180	1.45	14.5	308	150	90	160	90	110	80	120	90	3.4					1.2	1.3	2.2	1.6	1
1	0	1	0		1	4	2006			2	1		1		1	0	0		1	1	0		0		63	240	240	240	1.32	10.2	365	120	80	140	90	130	80	120	80	3.6					0.2	0.4	0.3	0.3	1
1	0	1	0		0	6	2001			4	0				1	0	0				0		0		50	240	240	240	1.44	9		100	80	80	50	100	60	110	60	4.2					0.9	1.8	1.5	2.4	1
1	1	1	1	0	0	2	2008			0	0				1	0	0		1	2	0		0		51.5	240	240	240	1.45	11.1	266	120	60	120	80	130	70	140	80	4.3					1.4	1.3	2.1	1.6	1
1	0	1	1	1	1	12	2006			1	0				1	0	0		1	6	0		0		81	240	270	240	1.29	12.8	226	140	80	140	80	160	90	140	90	3.8					0.6	1	2	2.2	1
1	0	1	2	3	1	4	2003			2	1	1985	1	8.1	1	0	0		1	2	0		1	48	70	240	240	240	1.55	10.2	450	100	60	110	60	100	60	100	60	3.7					2.8	3.3	2.9	2.4	1
1	0	1	0		1	2	2002			2	1	1998	1	5.8	1	0	1	1979	1	1	0		0		81.5	240	240	240	1.46	10.3	870	130	70	140	70	140	80	140	70	3.7	158	22	103	146	1.6	1.3	2.4	1.5	1
1	1	1	0		1	6	1997			1	1	1997	1	5.4	1	0	1	1978	1	1	0		0		52	210	210	210	1.41	11.7	495	120	60	180	70	150	90	150	70	3.8	172	42	101	87	1.5	2	1.3	0.2	1
1	1	1	0		1	4	2007	5	2006	1	0					0	1				0		0		59	240	240	240	1.64	10	355	130	70	120	70	140	80	140	80	3.7	204	49	121	153	0.8	1.5	1	1	1
1	1	1	0		1	8	1995			2	1	1957	1	7.7	1	0	1		0		0		0		51.7	270	270	270	1.26	10.8	102	80	50	110	60	90	60	110	60	3.9	158	52	87	83	4	4.3	3.6	2	1
1	1	1	0		1	10	2006			2	1	1993	1	8.3	1	0	0		1	2	0		0		92.5	240	240	240	1.36	10.1	201	140	80	105	60	125	70	115	75	3.5					0.1	0.5	0.2	1	1
1	0	1	0		0	3	2004			1	0				1	0	0		1	2	0		0		70.5	210	210	210	1.66	11.8	208	125	80	125	80	110	70	120	70	4					2.2	1.5	2	1.9	1
1	1	1	0		1			1	2005	3	0				1	0	0		1	2	0		0		56.5	210	210	210	1.58	11.3	1081	130	70	140	90	135	80	130	80	4.2					1.7	1.3	2.6	1.3	1
1	0	1	0		0	8	2007			4	0					0	0		1	1	0		0		49	210	210	210	1.49	10	34	100	60	100	70	100	70	125	75	3.5					1.9	2.5	1.6	0.5	1
1	0	1	2	3	1	6	1998			1	0				1	0	1	1998	1	9	0		0		83	270	270	270	1.66	10	1619	140	80	165	70	110	65	100	70	3.9					2.5	2.8	3.4	2.8	1
1	1	1	0		1	6	2005	6	2005		0				0	0	1	1988	1	2	0		0		81	240	240	240	1.3	10.7	361	120	70	120	75	130	85	135	70	4.2	159	49		179	3.4	3	2.8	2.7	1
1	0	1	0		1	12	2003	1	2004	1	0				0	0	1	1972	1	7	0		0		65.0	240	240	240	1.52	9	500	160	70	140	90	150	70	130	80	4	139	34		137	2.4	2.2	2.5	2.4	1
1	2	1	0		1	5	2002	5	2002	3	0				1	0	1	1978	1	3	0		0		66	240	240	240	2.11	10.7	495	140	80	130	80	135	70	140	70	4	117	55		88	1.4	2.5	3.5	2.5	1
1	0	1	0		0	7	1998	7	1998	2	1	1995	1		1	0	1	1986	1	3	0		0		60	240	240	240	2.01	11	480	140	80	135	70	150	70	130	80	4.3	210	40		314	1.7	1.1	2.6	1.9	1
1	0	1	0		1						0				1	0	1	1996	1	2	0		0		73	240	240	240	1.93	10.2	266	160	80	150	70	160	80	160	85	4.4	170	78		110	1.9	1.6	1.8	2.2	0
1	0	0	0		1	1	2006	1	2006		1	1971	1		1	0	1	1994	1	4	0		0		57.5	240	240	240	1.44	10.2	501	150	75	165	80	155	70	160	70	3.9	178	36		289	1.1	1.5	1	2.2	1
1	1	2	0		1	4	2004	4	2004	3	0				1	0	0				0		1	30	82	240	240	240	1.81	10.8	180	140	85	150	90	135	90	160	80	4.5	120	36		123	2.9	3.6	3.7	3.8	1
1	2	1	0		1	6	2005	6	2005	3	0				1	0	1	1999	1	2	0		0		66	210	210	210	1.58	11.3	270	160	90	150	90	145	85	150	85		233	35		313	2	2.9	2	2	1
1	0	1	0		0	9	2005	9	2005	0						0	1	1977	1	5	0		0		57	180	180	180	1.51	11.3	413	150	80	150	85	150	90	145	85	4.4	221	47		259	1	1.5	1	1	1
1	1	1	2	1	1	5	2007	4	2007	2	1	1998	0		0	0	1	1990	1	3	0		0		58	210	210	210	1.4	10.2	915	110	70	130	70	120	80	140	70	3.3	130	83		341	2	2.2	1.8	2.8	1
1	1	1	0		1	5	2007	5	2007	3	0					0	1	2000	1	2	0		0		45	180	180	180	1.15	8	1146	120	70	140	70	120	70	135	65	4.2	272	52		354	0.5	1	1	1.2	1
1	0	2	0		1	10	2001	1	2002	1	0				1	0	0		1	1	0		1	70	60	240	240	240	1.5	12.2	179	130	60	150	80	150	55	130	70						3.6	3.2	3.8	2.8	1
1	0	1	0		1	8	1997	4	1997	0	0				0	0	1	1998	1	1	0		0		100	240	240	240	1.4	11.8	450	130	80	130	80	150	90	135	80	4	139	53		157	4.2	3.7	3.2	3.3	1
1	0	1	0		1	7	1996			0	0				1	0	1	1988	1	1	0		0		59	210	210	210	1.5	12	506	130	70	125	65	120	70	140	70	3.9	183	37		175	2.2	2.1	1.9	1.8	1
1	0	1	0		1	8	2007	7	2007	4	0				1	0	1	1973	1	1	0		0		59.5	210	210	210	1.52	12	491	105	60	125	65	120	70	125	85	4.2	163	58		127	2.8	0.8	2.9	1.4	1
1	0	1	0		1	7	1992			4	0				0	0	1	1995	1	5	0		0		64.5	240	240	240	1.46	10.2	464	75	40	90	40	75	50	85	45	4.2	242	33		560	2.5	1.7	1.7	2.3	1
1	3	0	0		1	10	2006	10	2006	3	0				0	0	1		1	1	0		1	8	51.6	180	180	180	1.5	12.6	379	120	50	125	75	125	80	140	70	4.7	166	96		99	0.7	0.2	0.6	0.5	0
1	0	1	0		1	11	2004	10	2004	4	0				0	0	1	1975	1	1	0		0		55.5	240	240	240	1.7	10.8	324	160	60	150	55	150	80	140	60						1.7	2	1	1.9	1
1	2	1	0		1	11	2004			2	1		0		0	0	1	1997	1	3	0		1	6	56	240	240	240	1.7	11.6	514	160	90	110	75	120	80	140	75	4.3	179	41		410	2.3	3.3	2.8	2.7	1
1	1	1	0		1	12	2003	10	2003	3	0				0	0	1	1984	1	2	0		0		59	240	240	240	1.5	14	244	100	50	115	65	90	50	100	70						2.9	2.3	2.1	2.5	0
1	2	2	0		1	5	2003	5	2003	3	0				0	0	0				0		0			240	240	210	1.47	10.7		90	60	90	60	90	60	60	60	4	111	32		175	4.2	2.6	2.9	3.6	1
1	0	1	0		1	12	2005	12	2005	1					1	0	1	1981	1	2	0		0		72.5	240	240	240	1.5	10.1	483	150	80	160	70	140	70	155	80	4.4	141	29		38	3.6	3.5	2.8	3.2	1
1	1	1	0		1	1	2001	9	2000	0	0				0	0	1	1997	1	1	0		0		78.2	236	230	230	1.7	12	278	105	50	120	60	115	50								3.4	3	1.2	3	1
1	2	2	0		1	11	2002	10	2002	1	0				0	0	1	2002	1	4	0		1	62	83	240	240	240	1.89	10.3	837	120	70	110	60	125	65	130	70	4	147	48		200	3.9	3.3	2.6	3	1
1	1	2	0		1	12	2005	12	2005	3	0					0	1	1999	1	3	0		0		59.5	240	230	240	1.1	10.8	466	105	65	110	70	145	85	130	70						1.5	1.8	2.1	1.8	1
1	0	1	0		1	10	2007	9	2007	3					1	0	1	1984	1	3	0		0		69	240	240	240	1.37	12.6	312	145	60	120	55	115	60	110	60	3.8	146	55		94	2.3	2.7	2.8	4.4	1
1	0	1	0		1	6	2006			1					1	0	1		1	4	0		0		69.3	240	240	240		11.9	268	140	80	120	75	115	70	150	80		175	70		132	1.9	2.6	1.8	2.2
1	1	1	0		1	3	2000	12	1999	1	0				0	0	1	1980	1	3	0		0		54	240	240	240	1.4	10.4	720	140	70	115	65	110	60	120	55						1.6	1.7	1.5	2.1	1
1	3	1	0		1	8	2006	3	2006	4	0				1	0	1	1987	1	4	0		0		51.5	220	220	220	1.43	12	483	145	85	135	85	160	80	130	80	4	135	55		133	2.2	2.7	2	2.3	1
1	1	2	2	1	1	3	2006			4	0				0	0	1	2004	1	2	0		1	8	81.3	240	240	240	1.6	11.5	107	150	85	120	75	130	75	110	80	4.8	180	43		177	3.1	3.4	4.1	3.8	1
1	1	1	0		1	3	2003			0	0				0	0	1	1965			0		0		60	240	240	240	1.53	10.9	67.1	165	60	160	65	155	70	110	60	3.9	126	54		229	1.9	1	1.6	2.2	1
1	0	1	0		1	2	2006	2	2006	4	0					1	1		1	1	0		0		44.5	240	240	240	1.5	10.2	490	115	60	120	50	105	50	110	50						2.1	2.8	2.7	3.9	1
1	1	1	2	3	1	9	2005	8	2005	1	0				1	0	1		1	3	0		0		68.5	240	240	240	1.56	11.5	145	130	60	150	60	180	70	160	60	4.9	212	78		247	2.3	2.6	2.1	1.9	1
1	0	1	0		1	12	2003			0						0	1		1	4	0		0		56.5	240	240	240	1.55	11.1	485	110	60	125	60	110	50	110	65		241	48		219	1.2	2	2	1.6	1
1	2	1	1	1	1	3	2007	2	2007	4	0				1	0	1	1989	1	2	0		0		65	200	210	200	1.4	11.3	505	175	95	185	95	160	90	160	80	4.7	144	55		243	2.5	2.4	2	2.2	0
1	1	2	0		1	10	2005	6	2003	1	0				1	0	0		1	2	0		1	14	52	240	240	240	1.45	11.5	504	130	80	120	90	135	85	125	85	4.2	109	21	64	117	2.1	2.2	3.3	2.8	1
1	1	1	0		1	11	2000			1	0				1	0	0				0		1	60	68	240	240	240	1.33	12	352	195	90	160	90	180	85	185	90	4	137	25		156	2.4	2.5	2.8	2.9	0
1	1	2	0		1	12	2006	10	2006	3	0				1	0	1	2003	1	1	0		0		65.5	240	240	240	1.5	11.8	477	105	50	110	70	100	60	115	60						3.1	1.8	1.5	2.2	1
1	0	1	0		1	2	2003	2	2003	2	1	1973	1		1	0	1	1971	1	5	0		0		66.6	240	240	230	1.7	11.9	535	150	70	120	60	150	70	170	80						3.1	2.4	2.5	2.2	1
1	0	1	0		1	3	2004			4	0				1	0	1		1	2	0		0		67.3	240	240	240	1.88	11.9	409	140	80	130	70	130	70	130	80	3.5					2.2	2.5	3.6	2.6	1
1	2	1	0		1	7	2003			0	0				0	0	1				0		0		69	210	210	210	1.53	10.9	1010	125	75	110	70	110	70	130	80	3.5	135	52		97	2.5	2.1	2.2	1.8	1
1	2	0	0		1	1	1980			3	0				0	0	0				1	0	0		73.5	240	240	240	1.79	10.8	213	100	60	90	60	100	60	100	70	3.8	99	29		143	3.5	2.2	2.4	2.6	1
1	0	1	0		0	11	1999			0	0				0	0	1		1	4	0		0		49	210	210	210	1.81	9.9	513	100	70	120	70	130	80	115	70	3	175	44		126	0.7	1.7	1	2.1	1
1	0	1	0		1	10	2007	10	2007	2	1	1978	1		0	0	1		1	2	0		0		47	210	210	210	0.84	11.4	628	120	70	110	70	120	80	110	70	2.4	99	47		57	0.6	0.8	0.5	0.7	1
1	0	1	2	3	1	2	2003			3	0				0	0	1	1992	0		0		0			240	240	240		14.3		130	80	120	70	120	80	130	80	3.8	173	34		227	1.2	1.4	1.7	1.5	0
1	0	1	0		1	7	1995			4	0				1	1	1		1	5	0		0		59.5	210	210	210	1.67	10.5	640	120	70	120	70	120	70	110	70	3	171	40		267	1.6	1.8	1.5	2	1
1		1	0		1	10	2007	8	2007	2	1	1981	1	9.5	1	1	1		1	5	0		0		59.5	240	240	240	1.54	11.8	327	130	70	140	90	160	100	160	90	3.1	165	65		133	1.7	1.8	2.3	2.5	0
1	0	1				3	2001			3	0				1	0	1		1	4	0		0		37.5	210	210	210	1.61	9.8	13.5	135	80	140	80	135	85	140	70	3.6	163	49		144	1.2	1.5	1.5	2	1
1	0	1	0		1	2	2007	2	2007	4	0				1	0	1	1983	1	3	0		0		67.5	240	240	240	1.74	10.9	495	130	80	125	80	125	80	130	80	3.2	227		62	182	1.6	2.4	1.9	1.5	1
1	0	1	0		1	2	1992			3	1	1972	1		1	0	1				0		0		63	240	240	240	1.68	14.7	1107	130	70	120	80	130	80	140	80	3.3	166	45		166	2.4	2.8	1.8	1.8	0
1	0	1	0		1	10	2003	10	2003	4	0				0	1	1		1	3	0		0		53.5	240	240	240	1.79	12.1	1500	100	60	100	70	100	70	100	50	3.5	174	62		124	2.2	1.7	2.2	1.8	0
1	1	1	0		0	12	2002			2	1		0		1	0	1		1	4	0		0		50.5	210	210	210	1.87	11.5	221	140	80	140	70	135	80	140	80	3.8	130	58		155	1.6	2.1	1.7	1.4	1
1	0	1			1	7	2004	3	2004	4	0				0	0	1	1983	0		0		0		47	240	240	240	1.72	11.5	804	130	80	140	80	120	80	130	80	3.5	206	76		116	2.7	2.5	2.4	1.7	1
1	1	1	0		1	6	2002			4					1	0	1		0		0		0		60.5	210	210	210	1.44	10.5	417	130	80	120	80	120	70	130	80	3.8					1.5	1.2	0.4	1.5	1
1	1		2	3	1	7	2007			3	0				1	0	0		1	3	0		0		83	240	240	240	1.4	13.8	193	135	80	130	80	130	90	125	80	3.8	152	45		125	2	2.1	2.2	2.2	0
1	0	1	0		1	7	2004	3	1999	4	0				1	0	0				0		0		45	180	180	180	1.8	10.7	170	140	80	130	80	140	85	130	80	3.7	100	42		81	1.2	1.4	1.4	1.2	1
1	0	1	0		1	1	2001	11	2000	1	0				0	0	1	1964	1	6	0		0		64	240	240	240	1.8	10.1	690	100	70	100	70	110	80	90	60	3.9	152	39	93	98	3.5	3.6	2.1	2.4	1
1	0	1	0		1	10	1998	4	1998	4	0				0	0	1	1996	1	4	0		1	24	61	240	240	240	1.77	11.2	446	110	70	120	60	100	70	95	60	3.8	115	43	50	103	3.5	4.1	3.3	3.5	1
1	0	1	0		1	2	2006	1	2006	4	0				0	0	1	1987	0		0		0		76.5	240	240	240	1.53	10	468	110	70	110	60	110	70	90	60	3.6	139	47	70	104	2.5	1.7	2.1	2.3	1
1	0	1	0		1	4	1999	8	1999	4	0				0	0	1	1990	1	4	0		0		59.5	210	210	210	1.55	11.6	435	150	70	150	80	130	70	140	65	4.1	135	41	66	136	2.4	3	2.8	2.3	1
1	0	1	0		1	8	2003	4	2003	1	0				0	1	1	1984	1	3	0		0		67.5	210	210	210	1.56	11	428.7	120	70	100	70	140	80	125	60	3.4	186	44	118	118	3.2	2.4	2.6	3.3	1
1	1	1	0		1	5	2005	10	2002	4	0				1	0	0		0		0		0		71	240	240	240	1.5	9.6	357	140	90	130	70	150	80	155	80	4	187	20	119	238	3.2	4	4.4	3.2	1
1	0	1	0		1	7	2001	6	2001	2	1	1990	1		0	0	1		1	7	0		0		52	240	240	240	1.73	10.8	674.7	130	60	130	80	140	80	130	70	3.6	156	40	74	204	3.8	2.8	3	2.1	1
1	0	1	0		1	1	2001	7	2000	1	0				1	0	1	1975	1	1	0		0		59.5	240	240	240	1.72	10.6	470	120	60	115	60	125	70	115	60	3.9	190	40	110	194	1.9	2.3	2.5	2.2	1
1	1	1	0		1	4	2007	3	2007	0	0				1	0	0		1	4	0		0		71	240	240	240	1.48	11.8	661	135	60	120	60	140	70	150	60						4.5	3.6	4.3	3.9	1
1	1	1	0		1	1	2004	1	2004	4	0				0	0	1	1999	1	3	0		0		50.2	210	210	210	1.42	11	344	120	80	100	60	110	70	140	70						0.4	0.9	1.2	0.8	1
1		1	0		1	12	2004	8	2004	0	0				1	0	1	2007	0		0		1	36	60	240	240	240	1.51	11.9	300	125	60	160	80	120	80	140	80	4.1	111	45	49	80	2.8	3.4	2.7	2.7	1
1	0	1	0		0	1	2002	9	2001	3	0				1	0	0		1	2	0		0		55.5	240	240	240	1.82	13	277	180	90	150	90	160	90	140	80	4	184	34	126	119	3.4	3.7	3.1	2.1	0
1	0	1	0		0	1	2002	9	1999	2	1	1992	0		1	0	1		0		0		0		60	210	210	210	1.54	13	504	130	60	110	70	90	60	125	55	3.8	154	36	76	203	2.4	2.6	2.3	1.3	1
1	0	1	0		1	6	2007	4	2007	1	0				0	0	1		1	6	0		0		61	210	210	210	1.43	13	619	140	70	110	60	105	50	115	60	3.7	142	60	60	101	3	3.7	3.2	3.5	1
1	0	1	0		1	1	1999	10	1998	0	0				1	0	1		1	2	0		0		60	240	240	240	1.6	12	516	130	80	120	70	100	60	140	70	3.7	213	37	89	431	3.7	3.7	3.5	3.4	1
1	0	1	0		0	6	2001	12	2000	1	0				0	0	1	1973	1	2	0		0		74	240	240	240	1.4	11.8	403.9	100	70	90	60	100	60	80	60	3.5	165	60	77	134	3.2	3.5	3.6	2.2	1
1	1	1	0		1	5	1999	5	1999	4	0				1	0	1	1988	1	3	0		1	60	67	240	240	240	1.57	11.9	477	165	80	160	80	140	80	140	80	3.7	183	40	98	223	3.5	2.7	3.8	3.8	1
1	2	1	0		1	10	2003	10	1988	0	0				0	0	0		1	1	1	1	1	7	55	240	240	240	1.88	12	67.6	120	70	120	80	125	70	120	80	3.7	191	50	119	106	3	4.2	3.6	3.7	1
1	0	1	0		1	2	2004	6	2003	2	1	1972	0		0	0	1	1985	1	3	0		0		81	240	240	240	1.56	11.1	57.6	100	60	100	60	100	60	100	50	3.1	178	38	89	252	1.8	1.7	4	1.7	0
1	0	1	0		1	10	1998		1995	1	0				0	0	1		1	2	0		0		46.5	210	210	210	1.79	10	720	100	70	110	60	90	60	90	60	3.7	122	36	58	138	2.9	2.3	2.6	2.8	1
1	0	1	0		1	1	2006	4	2005	4	0				0	0	1		1	6	0		0		41.5	210	210	210	1.8	11.6	983	120	80	100	60	140	80	125	80	3.7	171	41	101	141	2.3	1.4	2.2	2.4	1
1	0	1	0		1	7	2006			4	0				0	0	1		1	1	0		0		59.5	210	210	210	1.63	12.3	653	110	60	120	60	120	60	120	60	3.6	173	40	107	125	2.4	2.4	4.1	4	1
1	0	1	0		1	5	2003	7	2001	2	1	1974	0		1	0	1	1983	1	6	0		0		50.5	240	240	240	1.86	9.7	606	125	70	110	70	115	60			3.8	255	33	129	432	1.6	3	3	3.1	1
1	0	1	0		1	5	2002			1	0					0	1	1990	1	7	0		0		68	240	240	240	2.2	10.6	333	110	70	130	80	150	70	150	90	3.9	246	56	188	191	2.8	2	2.1	2.8	1
1	0	1	0		1	2	1998			4	0				0	0	1	1980	1	7	0		0		39.5	240	240	240	2.4	9.7	289	90	50	100	60	95	60	90	40	3.8	166	52	104	136	2.5	2.2	1.7	2.2	1
1	0	1	0		1	10	2003	10	2003	2	1		0		1	0	1	1960	1	5	0		0		61.5	240	240	240	2	10.7	508	120	60	120	70	150	70	120	70	4.1	184	48	105	151	2.2	1.7	2	2	1
1	0	1	0		1	11	2003			1	0					0	1				0		0		60	240	240	240	1.44	11.4	546	100	50	120	60	100	50	120	60	4.2	272	35	217	169	2.1	1.6	1.7	1	1
1	0	1	0		1	4	2007	4	2007	2	1	1999	0		1	0	1	1972	1	3	0		0		56	240	240	240	1.61	12.3	37	100	50	120	70	110	60	120	60	4.2	151	40	110	214	1.3	1.6	1.8	2.1	1
1	1	1	0		1	10	1998	9	1998	0	0				0	0	1	1998	1	4	0		0		41.5	240	240	240	2.1	9.8	339	110	60	120	60	110	60	110	60	3.9	154	46	117	72	1.8	1.8	1.8	1.9	1
1	0	1	0		1	1	2003	1	2003	4	0				0	0	1	1985	0		0		0		50	240	240	240	2.2	11.7	820	100	70	90	50	110	70	90	60	4.2	195	52	135	113	1.9	2	2	1.9	1
1	0	1	1	1	1	12	1990	1	1986	0	0				0	0	1	2004	1	3	1	0	0		49.5	240	240	240	1.9	11.1	492	100	50	70	40	90	50	80	40	3.8	200	52	145	139	1.8	3	2.8	2.8	1
1	0	1	0		1	3	2002	3	2002	2	1	1963	1			0	1	1975	1	4	0		0		65.5	240	240	240	2.2	11	358	110	70	90	60	140	80	120	60	3.4	166	43	108	139	3.2	1.5	1.5	1.3	1
1	0	1	0		1	6	2004		2001	0						0	1	1972	1	4	0		0		71.5	240	240	240	1.47	9	443	120	70	130	70	110	60	130	70	4	176	44	133	322	2.1	1.9	2.5	2	1
1	0	1	0		1	12	2004	11	2004	4	0					0	1	1986	1	5	0		0		53	210	210	210	1.9	12.2	617	120	60	120	60	130	70	125	70	4.2	176	43	80	265	1.6	1.7	2.3	2.7	1
1	0	1	0		1	1	2002	2	2002	2	1	1988	1		1	0	1	1999	1	7	0		0		74.5	240	240	240	1.2	8.4	418	150	60	170	80	130	70	120	60	2.8	210	26	152	195	1.7	2.2	2.3	1.3	1
1	0	1	0		1	5	1988			4	0				0	0	1	1972	1	3	0		0		32.5	210	210	210	2	11.2	458	110	60	120	70	130	70	140	70	3.5	120	33	65	108	1.7	2	1.8	2.1	1
1	0	2	0		1	6	1999	6	1999	3	0				1	0	0		0		0		0		39.5	220	240	240	2.5	7.9	20	130	80	140	90	120	80	130	80	3.7	114	35	74	82	2.4	2.7	2.6	1.6	1
1	0	1				12	2006			1	0				1	0	1	1978	1	5	0		0			240	240	240	2.2	9.9	48	90	60	85	50	100	60	110	70	4	256	36	213	135	1.3	2	2.1	2.1	1
1	0	1			1	7	2005	5	2006	2	1	1997	1		1	0	1	1982	1	3	0		0		89	240	240	240	1.9	10.6	365	135	70	140	70	140	70	140	80	3.9	216	53	167	101	2.5	2.3	1.2	2	1
1	0	1	0		1	12	2002			1	0				0	0	1	1971	1	7	0		0			240	240	240	1.75	10.6	94	120	60	120	70	150	80	110	70	2.4	163	31	89	212	2.1	2.1	1.9	2.1	1
1	0	1	2	3	0	2	2007			2	1	2000	0		1	0	1	1981	0		0		0		86	240	240	240	2.2	10.1	235	110	60	115	70	140	70	110	60	3.7	195	46	154	247	3	3.2	3	3.2	1
1	0	1	0		1	2	2004			1	0				1	0	1	1977	1	3	0		0		46	210	210	210	1.44	9.5	14	140	50	135	70	120	60	120	70	3.2	141	40	93	103	1.1	1.5	1.3	0.6	1
1	0	1	0		1	12	2005			2	0					0	1	1997	1	7	0		0		86	240	240	240		11.1	29.5	130	70	130	80	110	70	130	70	3.4	145	44	62		2.1	2.4	2	2	1
1	0	1	0		1	7	2005	7	2005	4	0					0	0		1	2	0		1	16	75	240	240	240		9.8	107	130	70	130	80	140	80	130	70	3.7	101	34	50	85	3.2	3.5	3.4	2
1	0	1	0			1	2006	1	2006	1	0				1	0	1	1989	1	4	0		0		55	240	240	240	1.31	12.1	78	160	80	160	80	130	70	140	70	3.9	162	48	88	128	1.5	2	2	2.4	1
1	0	1	0		1	5	2007	5	2007	1	1		0			0	1				0		0		67	240	240	240	1.43	10.1		130	70	130	70					3	147	75	53	92	1	0.5	0.5	0.5	1
1	0	1	2	1	1	12	2006	8	2006	0	0				1	0	0				0		0		72.5	240	240	240	1.42	10.1	146	180	100	130	70	140	80	140	80	3.5	149	26	40	414	2	1.8	2.2	2.6	1
1	0	1	0		1	5	1990	4	1990	4	0					0	1	1998	1	1	0		1	24	48.5	240	240	240	1.4	13	35.5	110	70	110	60	100	70	100	70	3.2	149	64	74	52	2.5	1.8	2	1.8	0
1	0	1	0		1	6	1999	1	1999	4	0					0	1	1980	1	9	0		0		48.5	240	240	240	1.56	11.3	543	120	70	120	70	120	70	110	70	4.1	206	54	102	248	3.5	2	2	0.9	1
1	0	1	0		1	12	1997			1	0					0	1	1964	1	3	0		0		56	210	210	210	1.48	11.9	46.5	130	70	130	80	120	70	120	80	3.8	159	67	80	57	1.7	2.2	2	1.6	1
1	0	1	0		1	5	2005	11	2004	1	0					0	0				0		0		67	210	210	210	1.44	10.3		120	70	120	70	130	70	110	70	3.2	181	61	102	50	3.4	2.9	2.5	2.8	1
1	1	1	0		1	4	1985	3	1985	4	0				1	0	1	1996	0		0		0		47	240	240	240	1.45	10.2	176	130	70	140	70	130	70	130	70	3.6	105	43	39	113	2	1.1	2.4	2.6	1
1	0	1	0		1	12	2001			1	0					0	1	1997	1	5	0		0		56	240	240	240	1.78	10.9	206.5	120	70	110	70	110	70	110	70	4	189	65	104	100	3	2	1.7	2.6	1
1	0	1	0		1	5	2006			4	0					0	1	1978	1	1	0		0		68.5	210	210	210	1.74	8.4		110	60	120	70	120	70	100	70	3.4	141	45	75	102	1.5	2.5	3.2	3.1	1
1	0	1	0		1	1	1999			3	0				1	0	1	1997	1	6	0		0		46	240	240	240	1.41	10.8	330.7	130	70	130	70	140	70	140	70	3.5	119	40	58	105	3	3.9	3.8	2.7	1
1	1	1	0		1	6	2008			3	0					0	1	2003	1	2	0		0		58	210	210	210	1.43	11.8	843	140	90	120	80	140	80	120	80	4.8	218	54	116	238	0.5	1	0.5	0.6	1
1	1	1	0		1	11	2004	3	2004	4	0				1	0	1	2000	1	4	0		0		63	240	240	240	1.49	10.3	1059	140	60	150	90	140	70	130	70	3.6	192	49	96	110	2.5	1.7	2.1	2.9	1
1	1	1	1	1	1	11	2004	5	2002	0	0				0	0	0		1	1	0		0		84.5	240	240	240	1.89	11.7	545	85	60	105	60	90	60	110	65	4.2	177	38	92	86	3.7	4.3	3.7	2.3	0
1	1	1	0		1	3	2007			4	0				0	0	1	1980	1	2	0		0		54	235	235	235	1.53	10.4	307	130	70	110	70	100	60	115	75	3.9	220	62	98	138	0.2	5	5	1	1
1	1	1	0		1	12	2004	12	1994	4	0				1	0	1	1997	1	5	0		0		61	240	240	240	1.67	9.6	575	120	70	140	90	160	90	150	80	4.1	167	37	99	161	1.3	1.4	1.1	2.1	1
1	1	1	0		1	1	2005			3	0				1	0	1	1979	1	2	1	1	0		52.5	225	225	225	1.58	10.8	712	120	70	120	80	140	80	120	70	3.6	110	48	46	80	1.4	1.4	2.8	1.7	1
1	1	2	2	2	1	11	2004	11	2004	3	0				1	0	1	1999	1	2	0		0		59.5	240	240	240	1.72	11.3	344	110	60	105	60	110	80	120	70	4.1	181	50	112	97	2.1	1.9	2.3	1.6	1
1	1	1	2	3	0	11	2004	9	2002	3	0				0	0	1	1994	1	1	0		0		65	240	240	240	1.11	9.5	1355	110	70	95	60	90	55	90	60	4.1	239	80	116	216	0.7	0.5	1.4	1.4	1
1	1	1	2	3	0	6	2005			2	1	1995	1	7.1	1	0	1	1984	1	7	0		0		101.5	240	240	240	1.47	10.1	514	140	65	130	60	150	70	160	70	3.8	205	54	123	141	2.4	3.1	2.2	2.1	1
1	1	2	0		1	6	2005			3	0				1	0	1	2004	1	2	0		0		96	240	240	240	1.71	10.3	764	145	70	140	80	140	70	140	70	4.1	198	42	102	268	2.7	2.3	3.4	2	1
1	1	1	0		0	11	2004	10	1997	1	0				1	1	1	1983	1	2	0		0		48.7	240	240	240	1.75	10.4	848	140	80	115	60	100	60	110	70	3.6	65	38	20	38	1.8	1.6	2.2	1.9	1
1	1	1	0		1	8	2005			3	0				1	0	1	1976	1	2	0		0		43	210	210	210	1.6	9.2	899	140	70	110	60	120	80	120	60	4	100	61	34	103	1	0.8	1.4	0.6	1
1	1	1	0		1	8	2005	5	2005	4	0				1	0	1	1969	1	3	0		0		62	225	225	225	1.2	11.7	288	130	80	140	70	120	70	125	80	3.7	209	65	98	232	1.1	1.4	1.4	1.4	1
1	1	1	0		1	5	2008			2	1	2002	0		1	0	1				0		0		76.7	270	270	270	1.5	8.6	1136	130	80	140	90	130	70	120	70	3.4					2.2	2.2	2	2.2	1
1	2	1	0		0	10	2006				1	1988	0		1	1	1	1992			0		0		76	270	270	270	1.41	9.8	454	140	90	130	100	140	80	120	60	4.1					3.4	3	3.2	3	1
1	1	1	0		1	5	2008			4	0					0	1				0		0		70	270	270	270	1.49	10	138	210	100	180	110	160	90	190	100	4.3					3.2	3.1	3.2	3.3	1
1	2	1	0		1	3	2008			1	0				1	1	1				0		0		62	270	270	270	1.1	9.7	485	140	90	130	70	130	80	140	70	3.3					2.3	2	2	2.1	1
1	2	1	0		0	9	2007			2	1	1997	0		1	0	1				0		0		77	270	270	270	1	12.3	330	140	90	130	70	140	90	140	80	4.4					1.7	2	1.9	2	1
1	2	1	0		1	8	2005			4	0				0	0	1	1997			0		0		69	270	270	270	1.9	7.9	1132	140	90	130	80	140	80	120	70	4.2					2.4	2.5	2	2	1
1	2	0	0		1	8	2007			4	1	1993	0		1	0	1	2000			0		0		59.2	240	240	240	1.6	8.4	687	140	90	130	70	140	80	120	80	3.7					2.4	2.5	2.5	2.4	1
1	1	1	0		0	6	2008			2	1	1988	1		0	0	1				0		0		100	240	240	240	1.2	9.7	209	140	80	140	90	120	60	130	70	4.1					2.2	2	2	2	1
1	1	1	0		0	5	2008			2	1	2003	0		0	0	1	1991			0		0		101	270	270	270	1.2	11.5	785	140	90	170	100	130	80	140	70						2.9	2.9	2	3	1
1	1	1	0		0	4	2008			4	0				1	0	1				0		0		48.9	260	260	260	1.5	7.7	317	110	60	130	80	100	60	120	70	3.6					1.6	2	1.6	1.7	1
1	1	1	0		0	2	2008			2	1	1990	0			1	1				0		0		61.7	270	270	270	1.6	10.9	357	160	80	140	80	140	90	140	90	3.2					5.1	5	4	4.2	1
1	1	1	0		1	2	2008			2	1	2002	0		1	0	1				0		0		81	270	270	270	1.2	11.9	595	160	80	150	70	140	80	140	90	4.4					2.7	3	2.9	2.7	1
1	2	1	0		1	3	1999			4	0				1	0	1	1989			0		0		51	240	240	240	1.3	9.6	1098	120	70	140	80	130	80	120	60	4.6					0.6	0.8	0.8	0.8	1
1	2	1	0		1	5	2007			2	1	1980	1		1	0	0		0		0		0		100	270	270	270	1.3	10.3	373	130	70	140	80	140	90	130	80	4.2					1.5	1.7	1.7	1.6	1
1	2	1	0		1	2	2006			4	0				1	0	1	1983			0		0		70	250	250	250	1.6	11.8	996	140	80	130	70	140	90	120	60	4.6					1.6	2	2.1	2	1
1	1	1	0		0	2	2008								1	0	1				0		0		66.2	270	270	270	1.6	9.7	392	110	70	130	70	120	80	110	70	4.3					1	1.2	1.2	1.1	1
1	2		0		1	4	1995			4	0				0	0	0		0		1	0	1	24	50	270	270	270	1.7	10.2	910	120	80	140	90	120	70	110	70	4.4					0.8	0.8	1	1	1
1	1		0		1	5	2007			2	1	1990	1			0	1				0		0		68	260	260	260	1.3	10.2	197	120	70	140	90	110	60	130	70						1	1.1	1.2	1	1
1	2	1	0		1	6	2007			4	0					0	1				0		0		62.2	260	260	260	1.5	12.8	985	100	80	120	90	100	70	110	70	4.4					1	1	1	1.2	1
1	1	1	0		1	11	2006			4	0					0	0		0		0		0		96.4	270	270	270	1.4	8.7	801	140	90	140	80	130	80	140	70	3.8					4.9	5	5	5	1
1	1	1	0		0	2	2003			4	0					0	1				0		0		81.7	270	270	270	1.7	8.9	514	120	80	140	90	130	70	120	80						3.5	3.2	3.5	3.5	1
1	2	1	0		1	2	2008			2	1	2000	1		1	0	1				0		0		69.7	260	260	260	1.7	9.5	1375	150	70	150	70	140	80	160	70	3.7					2	2.2	2.1	2.1	1
1	1	1	0		1	9	2008			3	0				1	0	1				1	1	0		63	210	210	210	1.44	10		100	70	110	60	100	60	100	70	3.6	201		123		1.4	1.6	1.2	1.4	1
1	1	1	0		1	5	2006			1	1	1994	0			1	1				0		0		104	270	270	270	1.06	11.6	302	150	70	160	80	140	80	150	70	4.5					1.3	1.5	1.2	1.5	1
1	2	2	0		1	12	2002			4	0					0	0		0		1	1	1	24	53.4	270	270	270	2	11.6	302	110	90	100	80	110	70	120	80	4.5					2.7	2.5	2.5	2.7	1
1	1	1	0		1	2	2008			2	1	1998	0		0	0	1				0		0		53.4	250	250	250	1.7	12	537	90	70	90	60	80	50	90	70	3.6					0.7	1	1.2	0.9	1
1	2	1	0		1	3	2007			4	0				1	0	1				0		0		56.9	250	250	250	1.7	9.9	678	150	70	150	70	140	80	150	80	4.2					1.2	1.4	1	1.4	1
1	1	1	0		1	5	2005			2	1	1995	0		1	0	1				0		0		73	250	250	250	1	12.5	521	150	90	140	90	140	90	150	80	4.1					1	1.6	1.8	1.6	1
1	1	1	0		1	8	2007			2	1		0	8	0	0	0		1	1	0		0		60	250	250	250	1.5	10.9	640	120	80	100	80	110	80	100	70	3.9					1		0.9		1
1		2	0		1	4	2005			2	1	1980	0		0	0	0				0		0		90.5	240	240	240	1.42	10.7	362	100	50	100	50	110	70	120	80	3.9	224	56	112	278	2.1	1.8	2.1	0.6	1
1		1	0		1	6	2008			2	1		1		1	0	0				0		0		83	240	240	240	1.28	13.2	92	100	60	85	60	80	60	140	80	3.7	122	52	48	111	1.1	1.7	3.5	2.6	1
1		1	0		1	11	2006			4	0				1	0	0				0		0		58.5	240	240	240	1.5	11	343	140	60	160	70	160	100	120	60	4.2	144	37	78	138	1.1	1.9	1.7	1.9	1
1		1	0		1	8	2007				0				1	0	0				0		0		59.5	240	240	240	1.34	9.8	152	130	70	120	70	110	70	130	70	4.4	167	63	75	142	3	2.6	3.2	2.3	1
1		2	0		1	3	2005			3	0				1	0	0				0		0		60.5	240	240	240	1.66	12.6	349	100	60	80	60	120	80	110	70	4.4	190	45	112	167	2.5	1.8	2.1	2.7	1
1		2				12	2004			1	0				0	0	0		1	2	0		1	12	82.5	240	240	240	1.5	10.5	165.4	170	110	140	90	160	90	190	100	4.5	200	42	135	115	3.4	3.4	3.6	3	1
1		1	0		1	8	2006			2	1		0		1	0	1				0		0		104.5	270	270	270	1.68	11.4	471	160	85	120	70	140	60	120	60	3.8	220	29		215	4.7	3.3	4	3.5	1
1		2	0			12	2004			1	1		1		0	0	0				0		0		62	240	240	240	1.17	12	243	150	80	125	70	120	70	140	80	3.9	177	49	112	81	1.8	1.6	1.9	1.6	1
1		2	0		1	7	2008			1	1		1		1	0	1				0		0		90	270	270	270	1.49	10	324	110	50	105	70	110	50	110	60	3.4	159	31	99	145	1.1	1.8	2.4	1.9	1
1		2	0		1	4	2007			2	1		0		1	0	1				0		0		86	240	240	240	1.63	12	179	160	80	120	80	140	80	120	70	4.6	179	46	107	130	3.1	3.6	3.2	3.5	1
1			0		1	6	2007			2	1		0			0	1				0		0		54.5	240	240	240	2.07	9.4	739	100	50	100	70	140	80	120	50	4.7	170	51	86	163	1.5	2.6	2.9	1.7	1
1	1	1	0		1					4	0					0	1		1	2	0		0		73	195	195	195	1.4	11.6	683	130	70	110	60	105	60	120	80	4.3	173	40	80	265	1.3	0.8	0.3	0.3	1
1	1	1	0		1	2	2006			3	0				1	0	0		1	4	0		0		52.5	240	240	240	1.89	12.6	394.7	170	80	140	90	135	70	155	65	4					3.4	3.9	3.8	3	1
1	1	2	0		1	2	2008			1	0				1	0	0				0		1	24	56.5	240	240	240	1.7	11.2	406	110	60	100	70	125	80	120	80	4.2	180			87	1.7	2.4	1.7	2.1	1
1	1	1	0		1	5	2008			1	0				1	0	1		1	4	0		0		51.5	240	240	240	1.9	10.9	131	130	80	140	80	95	60	120	80	4.3	197	31	139	131	3.1	3	2.4	1.8	1
1	2	1	0		1			8	2005	1	0				1	0	0				0		0		65	240	240	240	1.19	10.7	599.7	140	70	150	70	110	80	140	60	3.7					2.8	3.1	2.8	2.6	1
1	2	1	0		1	7	2008	7	2008	1	0				1	0	1	1974	1	2	0		0		62	240	240	240	1.44	10.9	344.9	130	60	140	70	120	70	130	70	3.5	196	47	127	107	2.4	2.1	2.6	2.7	1
1	1	1	0		1	2	2006			2	1	2001	0	5.9		0	0				0		0							9.7	364.1									4.5	179	78	79	108
1	1	1	0		1	9	2008	8	2008	2	1	1994	0	7.6	1	0	1	1983	1	2	0		0		53.5	240	240	240	1.73	10.5	332	140	90	150	80	140	70	140	90	3.5					2.4	2.3	2.7	2.1	1
1	1	1	2	3	1	12	2001	1	1999	1	0				0	0	1	1986	1	4	0		0		60.5	210	210	210	1.54	11.7	149	80	60	105	70	110	60	110	70	4.3	205	36	119	274	2.2	2.8	2.4	2.4	1
1	3	1	0		1	5	2005	11	2004	0	0				1	0	0		0		1	0	1	48	49	240	240	240	2.11	10.2	358	120	70	120	70	120	60	130	70	4.9	206	52	117	194	1.5	2.4	1.2	2.5	1
1		1	0		0	7	2002	4	2000						1	0	1	1984	1	2	0		0		72	240	240	240	1.45	11.4	802	130	80	140	70	120	70	130	70	4.6	164	67	66	143	1.8	3.3	2	2.2	1
1	3	1	0		1	6	2007			4	0				1	0	1	1975	1	3	0		0		46.5	210	210	210	1.76	9.7	115.91	120	70	110	60	130	80	120	60	4.1	137	45	67	125	2.1	1.8	2	1.7	1
1	1	1	0		1	9	2003	7	2003	4	0				1	0	1	1986	1	2	1	0	0		53.5	240	240	240	1.72	10.7	165	130	80	160	80	135	80	130	80	4.5	121	40	56	128	1.7	1.6	1.8	2.2	1
1	1	1	1	1	1	5	2006	4	2006	3	0				1	0	1	1986	1	1	0		0		45.5	210	210	210	1.89	8.4	154	130	70	120	80	130	80	140	70	4.3	167	37	84	256	0.5	1.5	1.2	1	1
1	1	1	0		1	12	2005		1997	4	0				1	0	0		0		1	0	0		46.5	240	240	240	1.65	9.4	162	120	80	130	70	115	70	110	60	4.4	177	22		239	2.9	3	2.5	2.9	1
1	0	1	0		1	7	2004	7	2004	4	0				1	0	1		1	2	0		0		73	240	240	240	1.54	11.8	442.7	140	70	110	70	125	70	130	70	4.3				125	1	1.4	1.2	1.2	1
1	1	1	0		0	6	2004	6	2004	2	1	1996	0	5.5	1	1	1	1979	0		0		0		93.5	255	255	255	1.59	11	154.79	120	80	115	70	115	60	100	60	3.4					5.6	4	4.6	4.8	1
1	2	1	0		1			1	2004	4	0				1	0	1	2006	1	3	0		0		59	240	240	240	1.54	8.6	1189	120	80	105	60	120	70	120	70	4.2					0.8	2.8	3	3.2	1
1	0	1	1	0	1	2	2003	1	2003	4	0				1	0	0		1	1	0		0		48	255	255	255	1.83	10.8	153.66	130	80	110	70	125	80	130	70	4.5					2.5	1.8	3.8	2.8	1
1	2	1	0		1	2	2004	2	2004	4	0				0	0	1	1967	1	9	0		0		71.8	240	240	240	1.42	11.1	236.6	120	70	115	60	130	70	130	70	4.2					0.2	1	0.4	0.1	1
1	2	1	0		0	9	2003	9	2003	3	0				1	0	1	1987	1	2	0		0		55.7	210	210	210	1.49	9.3	473.84	110	70	115	70	120	80	140	70	4.8					1	1.4	0.8	1.4	1
1	1	1	0		1	12	2002	12	2002	4	1	1992	1	7.4	1	0	1	1988	1	2	0		1	12	59	240	240	240	1.71	11.9	318.28	110	60	115	60	110	60	110	60	4.7					1.9	2.1	3.8	2.4	1
1	1	1	2	1	1	10	2008	10	2008	1	1	1997	0		1	1	1		1	3	0		0		62	240	240	240	1.44	9.1	267	130	70	120	80	140	80	130	80	3.8	243	29	189	121	1.3	1.6	2.1	1.9	1
1	2	1			0	9	2007	9	2007	1	0				1	0	1	1998	1	1	0		0		58.5	225	225	225	1.5	11.8	116.68	120	70	140	70	140	70	120	70	4.3	270	47	170	262	1.2	1	2.2	1.1	0
1	2	1	0		0	1	2008	1	2008	4	0				1	0	1	1994	0		0		0		59	240	240	240	1.36	9.8	427	130	70	120	70	180	90	145	80	4	191	47	119	134	2.3	2.5	3	2.6	1
1	1	1	0		0	12	2003	12	2003	3	0				1	0	1	1973	1	1	0		0		53	210	210	210	1.53	10	292	130	70	145	70	140	80	140	80	4.2	171			117	1.8	2	2.2	1.6	1
1	1	1	0		1	12	2001		1977	1	1	1994	0		1	1	1	1997	1	1	1	1	0		52.5	240	240	240	1.56	13.7	257	105	60	90	60	110	60	100	60	4.4	246	47	123	267	3.5	3.2	2.3	2.3	1
1		1	0		1	12	2001	9	1989	1	0				1	0	1	2000	1	1	1	0	0		45.5	225	225	225	1.64	9.8	276	130	70	120	70	140	70	140	75	3.9	157	27	92	206	2.3	2.2	2	2.3	1
1	1	1	0		1	10	2006			1	0				0	0	1	1994	1	2	0		1	19	59.5	225	225	225	1.49	10.5	334	130	70	130	80	120	75	135	70	4.5	187	57	111	95	1.6	1.3	0.7	1.5	1
1	1	1	0		1	3	2008	2	2008	2	1	1984	1	6.6	1	1	1	1981	0		0		0		93.5	180	180	180	1.29	8.3	251	110	60	110	60	120	70	100	60	4.4	121			117	3.1	2.8			1
1	1	1	1	0	1	2	2005	1	2005	4	0				0	0	0		1	1	0		0		51.5	225	225	225	1.7	11.1	240.73	110	60	120	60	125	70	135	80	4.2					1	0	0.7	0.7	1
1	1	1	0		0	7	2008	7	2008	4	1	2000	0		1	0	1	1993	0		0		1	12	62	240	240	240	1.44	10.3	54.7	140	80	115	65	150	80	120	80	3.5					2.6	2.1	1.9	2.6	1
1	2	1	0		1	3	2007	3	2007	4	0				1	0	1	1990	1	2	0		0		47	210	210	210	1.4	11.3	368	130	70	115	70	120	70	150	80	3.5	190	47	119	114	0.8	1.2	1.2	0.6	1
1	1	2	0		1	8	2008	8	2008	2	1			10.3	1	0	1				0		0		71				1.59	10.6	324.18	130	90	145	85	130	70	115	80	4.6	190	50	30	63					1
1	1	2	0			10	2003	10	2003	4	0				1	0	1				0		0		45	210	210	210	1.83	8.8	677	110	60	140	80	130	80	120	70	4	187			96					1
1	0	2	0		1	5	2002	4	1998	4	0				1	0	0		0		0		0		31.5	195	195	195	1.91	11.2	1632	130	70	130	70	170	90	140	80	4.1	152	68	90	50	1.3	0.7	1.9	1.7	1
1	1	1	0		1	3	2003	3	1990	4	0					0	1	2004	0		1	1	1	19	56	210	210	210	1.56	10.8	230	110	60	110	60	120	70	110	70	4.7	182	66	130	152	2.3	2	2.3	2.5	1
1	1	1	0		1	12	2003	7	2003	4	0				1	0	1	1978	0		0		0		48.7	180	180	180	1.75	7.7	1596	160	70	160	80	160	80	160	80	3.9	180	60	100	64	2.3	2.9	2.9	3	1
1	1	1	0		1	4	2002			4	0				1	0	1	1986	1	2	0		0		47	210	210	210	1.57	9.2	316	120	60	130	70	130	70	160	80	4.6	172	48	108	145	3.3	2.9	2.2	2.3	1
1	1	1	0		1	12	2004			2	1		1		1	0	1	1998	0		0		0		103.5	240	240	240	1.33	8.7	703	150	70	130	80	140	70	130	80	4.6	340	56	136	148	3.5	3.5	4.2	3.5	1
1	3	1	0		1	8	2007	6	2007	4	0				1	0	1	2006	1	2	0		0		53	210	210	240	1.67	9.7	192	130	80	140	80	130	70	130	70	4.3	149	36	80	86	3.5	3.3	3.2	3.6	1
1	2	1	0		1	3	2007	1	2007	2	1	1987	1	9.5	1	0	0		0		0		0		55.7	255	255	255	1.59	11.9	272.18	180	70	130	80	120	70	145	70	3.8	229	68	149	57	2.7	1.9	2.4	1.7	1
1	2	1	0		1	7	2007	6	2007	1	0				1	1	1	1989	1	2	0		0		78	240	240	240	1.57	10.2	282.66	110	70	105	60	120	70	120	70	4.5	244	47	161	180	2.9	2.8	2.5	2.6	1
1	2	0	0		1	1	2006			4	1	2007	0	6.3	1	0	1				0		0		61	270	270	270	1.24	10.4	717	140	80	120	80	130	80	170	100	3.9	183	56	104	111	2.7	2.3	3	1.7	1
1	1	1	0		1	11	2006	7	2004	4	0				1	0	1	1990	0		0		0		59	210	210	210	1.5	10.5	270	120	80	90	60	85	60	90	50	4.8	157	37	40	208	2.5	3.5	1.8	2.7	1
1	1	1	0		1	8	2002			3	0				0	0	1	2001	0		0		0		108	255	255	255	1.58	16.1	252	115	70	110	70	110	60	100	60	4.8	300	50	130	150	2.4	2.4	3.6	1.9	0
1	1	1	1	0	1	11	2003	3	2003	4	0				1	0	1	2003	0		0		0		87	225	225	225	1.57	11.6	378	110	60	120	80	130	70	120	70	4.8	300	25	140	140	2.7	2.9	2.8	3.2	1
1		1	0		1	4	2005	11	2004	0	0				1	0	0		1	2	0		1	20	51.2	240	240	240	1.81	11.7	277	120	70	120	70	130	80	110	70	3.8	186	64	103	96	3.2	2.9	2.6	2.8	1
1	2	1	1	0	1	3	2005	7	1993	3	0				1	0	0		0		1	0	0		49.4	210	210	210	1.78	10.5	300	100	70	110	70	100	80	100	70	4	186	33	125	143	2.7	2.6	2.8	2.6	1
1	1	1	0		1	2	2008			0	0				1	0	0		1	2	0		0		60.5	240	240	240	1.52	12	92	120	70	130	80	130	80	140	80	4.8	198	51	122	154	2.1	2	2.3	3.2	1
1	1	1	1	0	1	1	2008	10	2007	4	0				1	0	1	2004	1	1	0		0		55.5	240	240	240	1.57	10.7	214	160	90	150	80	130	80	150	85	5	244	68	145	172	2.6	1.8	1.8	1.7	1
1	0	1	1		0	1	2003			4	0				0	0	1	1992	1	4	0		1	12	50.5	210	210	210	1.68	8	104	110	70	120	70	120	80	110	70	4.4	219	48	127	244	1.8	1.6	2	2	1
1	1	2	2	1	1	3	1997			0	0				0	0	0		1	1	0		0		49	240	240	240	1.9	10.7	479	90	60	110	80	130	80	90	60	4.3					2.9	4.5	4.9	5.3	1
1	0	1	0		1	3	2003			4	0				0	0	1	1975	1	5	0		0		45	210	210	210	1.74	8.3	613	130	80	130	80	110	70	120	80	4.2	196	33	106	309	1.3	1.5	1.1	1	1
1	2	1	0		1	12	2007			4	0				1	0	1	1998	1	2	0		0		88.5	240	240	240	1.52	12.9	295	120	80	120	80	130	80	125	80	4.8	289	31	217	201	1	1.2	1.4	1.3	1
1	1	1	0		1	3	2003			3	0				1	0	1	1980	1	2	0		0		69	240	240	240	1.65	12.3	513	140	80	140	80	130	80	140	80	4.3	185	64	103	99	3.5	3.8	2.5	3.6	1
1	1	1	0		1	7	2005			4	0				0	0	1	2002	1	6	0		0		62	240	240	240	1.73	10.3	375	110	70	110	75	110	70	120	70	5.1	201	22	146	165	2.2	2.6	2.2	2.3	1
1	1	1	0		0	8	2004			2	1		1		0	0	0		1	2	0		0		90.5	210	210	210	1.47	11.7	916	100	70	80	50	95	50	90	60	3.4					2.8	2.7	3.3	3	1
1	2	1	0		1	3	2008			2	1	1998	0		0	1	1	1992	1	2	0		0		103	240	240	240	1.57	9.2	360	120	70	110	70	120	75	110	80	5	234	40	113	249	3.7	3.8	3.2	3.9	1
1	1	2	1	0	1	2	2006			4	0				1	0	0		1	3	0		0		68	240	240	240	1.51	10.6	457	160	80	150	90	140	90	170	80	5	156	39	104	69	4.2	3.2	2.9	3.5	1
1	0	1	0		1	3	2005	3	2005	4	0				1	0	1	1974	1	5	0		0		57.5	210	210	210	1.65	8	552	115	70	140	70	130	70	120	70	3.5	192	30	137	124	3.4	2.4	2.5	2.6	1
1	1	1	0		1	5	2004			2	1	1984	1		1	1	1	1988	1	4	0		0		77	210	210	210	1.6	9.7	459	160	80	140	90	150	80	160	80	3.8	193	25	85	343	2.8	2.1	2.6	2.7	1
1	1	1	0		0	6	2007	6	2007	2	1	1992	1		1	0	1	1982	1	4	0		0		56	210	210	210	1.59	11.1	330	140	80	120	70	115	70	120	80	4.5	171	61	91	106	1.3	0.9	1.1	0.4	1
1	1	1	0		1	7	2006			0					1	0	0		1	1	0		0		69.5	240	240	240	1.11	9.2	289	140	80	140	90	140	80	130	80	4.6					1.2	1.9	2.4	2.7	1
1		1	0		1	11	2006	11	2006	4	1	2003	0		1	0	1	1998	1	4	0		0		75	210	210	210	1.57	10.8	541	120	80	120	70	120	70	125	80	4.1	144	21	105	96	1.1	1.3	1.7	0.8	1
1	1	1	0		1	5	2004	12	1995	0	0				1	0	1	2004	1	2	0		0		60	210	210	210	1.59	9	1149	120	70	105	70	115	70	150	80	4	161	35	84	195	2.4	2.4	3.6	3	1
1	1	1	0		1	12	1999	12	1999	2	1	1988	1		1	0	1	1996	1	3	0		0		54.5	210	210	210	1.67	10.8	325	115	90	110	70	115	70	110	70	4.2	119	28	68	119	2.4	1.9	2.4	1.9	1
1	0	2	0		1	1	2004	1	2004	0	0				1	0	0		1	2	0		0		65.5	240	240	240	1.64	11.3	516	110	70	120	70	130	80	120	80	4.3	285	66	185	164	4.3	3.9	4.8	2.8	1
1	1	1	0		1	10	2001			4					1	0	0				0		0		67.5	240	240	240	1.53	10.6	187	130	90	110	70	130	80	130	80	4.3					3.5	3.5	3	3.6	1
1	0	2	0		1	4	2008	3	2008	4	0				0	0	1	2006	1	3	0		0		65.5	210	210	210	1.68	11.8	344	100	60	120	70	115	70	120	70	4.8	281	54	206	106	2.8	2.3	3	4.3	1
1	1	1	0		1	2	2001	12	1998	4	0				0	0	0		1	3	0		1	24	87.5	240	240	240	1.71	10.6	522	80	50	90	55	90	60	100	65	4.9	223	49	137	205	3.4	3.4	3.3	3.4	1
1	2	1	1	0	1	12	1999	12	1992	3	0				1	0	1	1992	1	2	0		0		49.5	240	240	240	2	11.4	358	150	80	150	80	160	70	150	80	4.4	211	51	129	172	2.9	1.8	2.5	2.7	1
1	1	2	2	1	1	12	1999	7	1999	3	0				1	0	1	2004	1	3	0		0		67	240	240	240	1.56	12.7	63	140	80	140	80	175	80	140	80	4.3	247	59	162	139	2.5	1.6	2.9	2.8	0
1	1	1	0		1	11	2000			4					1	0	1	1990	1	3	0		0		63	210	210	210	1.8	10.8	589	130	70	150	70	130	80	120	80	4.8	257	49	145	317	1.4	1.6	1.6	1.5	1
1	1	1	0		1	9	2002			4					1	0	1	1988	1	2	0		0		91.5	210	210	210	1.51	12.4	526	120	80	115	70	105	60	100	60	4.3	194	74	111	49	2.4	1.7	2.2	2	1
1	0	1	1	0	1	10	2008			1	0				1	0	1	2004	1	3	0		0		64	210	210	210	1.33	11.3	77	160	95	160	90	180	95	150	80						0.2	0.3	0.7	0.1	1
1	0	1	0		1	7	2003			0	0				0	0	1	1988	1	6	0		0		60	210	210	210	1.7	7.9	709	100	60	130	70	100	60	120	80	4.3	190	33	110	258	1.7	1.4	2.2	1.8	1
1	1	1	0		0	7	2008	7	2008	2	1		0			0	1	1986	1	5	0		0		54.5	240	240	240	1.67	13	1404	110	60	120	70	120	70	115	70	3.6	280	43	218	315	1.9	2.5	2	1.7	1
1	2	1	0		1	4	2005	4	2005	3	0				0	0	1	1995	1	1	0		0		76	255	255	255	2.01	13.1	15.8	130	80	120	80	110	60	110	70	3.7	268	40	157	298	2.9	3	3.2	3	0
1	1	1	0		1	6	2006	6	2006	0	0				1	0	1	1977	1	2	0		1	6	72.5	240	240	240	1.79	10.4	1053	140	80	130	80	110	70	130	80	3.8	202	42	133	135	2.7	1.5	2.7	2.3	1
1	3	1	0		1	12	2007	11	2007	4	0				1	0	1	1983	1	2	0		0		85	240	240	240	1.77	9.2	1256	140	70	160	90	140	80	140	80	3.8	236	49	133	271	2.5	1.6	1.8	1.7	1
1	2	0	0		0	2	2008	2	2008	3	0				1	0	0		0		0		0		94.5	240	240	240	1.42	10.7	36.4	120	80	120	80	150	80	120	80	3.5	245	47	187	340	3	3.1	2.5	2.3	1
1	2	2	0		1	9	2007	9	2007		0				1	0	0		0		0		1	7	42.5	240	240	240	1.89	11.5	362.9	140	60	110	70	180	110	140	90	3.5	103	36	56	57	2.8	2.8	2.3	2.5	1
1	2	1	0		0	11	2006	11	2006	1	0				1	1	1	1980	1	2	0		0		55	240	240	240	1.72	10.6	2382	120	80	110	80	90	60	110	70	3.6	183	40	120	116	1.7	1.4	1.6	1	1
1	2	2	0		1	7	2008	9	2007	4	0				1	0	0		0		0		0		50	240			2.15	9.32	2079	120	90	140	80	150	100	150	100	4.3	170	43	78	112	3.4	3.2	2.8	2.1	1
1	2	2	0		1	5	2006	4	2006	4	0				1	0	1	1988	1	2	1	1	0		51.5	240	240	240	2.07	10.3	1353	110	70	120	60	110	70	115	80	3.6	213	44	148	119	1.4	1.5	1.5	1.4	1
1	2	1	0		0	6	2006	6	2006	2	1	1981	1	6.2	1	0	1	1982	1	2	0		0		91	240	240	240	1.76	10.1	1130	110	70	120	80	130	70	140	80	3.7	223	35	141	237	1.7	1.4	1.7	1.6	1
1		2	2	1	1	11	2007			0	0				1	0	0		1	2	0		1	36	74	240	240	240	1.69	10.4	168.2	120	80	120	80	195	60	100	60	3.9	160	41	88	156	3.7	3.6	2.7	2.7	1
1	2	1	0		1	11	2006	11	2006	4	0				1	0	1	1983	1	1	0		0		59.5	240	240	240	1.77	10.4	1332	130	80	120	70	120	70	110	70	3.5	231	30	171	231	1	3	2.7	1.6	1
1	2	1	0		1	3	2007			2	1	1996	1	6.3	1	0	1	1986	1	1	0		0		91	255	255	240	1.9	13.3	1595	110	60	110	60	125	70	120	80	4	229	37	123	229	1.8	2.2	3	1.9	1
1	3	1	0		1	4	2008	4	2008	4	0				0	0	1	2006	0		0		0		88	240	240		1.21	9.84	289	110	70	120	70	120	70	110	70	3.5	133	49	50	169	2.1	1.8	2.8	3.1	1
1	0	1	0		1	4	2008	3	2008	4	0				1	0	1	1977	1	1	0		0		48	240	240		1.77	10.4	1373.2	140	80	115	70	140	80	130	80	3.6					1.4	2.4	1.8	1.4	1
1	0	1	0		1	4	2004	3	2004	4	0				1	0	1	1975	1	6	0		0		63	240	240	240	0.89	11.3	1533.9	135	80	150	80	140	80	130	80	4.1	191	33	120	191	2.4	2.1	1.7	1.7	1
1	1	1	0		1	9	2006			4	0				1	0	1		1	1	0		0		67	240	240	240	1.67	10.4	990	140	80	125	80	145	80	120	80	4.2	220	48	141	125	3	2.3	2.4	2	1
1	1	1	0		1	9	2008	9	2008	2	1	1977	1		1	0	1				0		0		56	240	240	240	1.28	10.3	82	130	80	130	70	130	80	130	80	3.6	170	52	67	256	1.6	1.4	1.1	1.2	1
1	2	1	0		1	9	2003	7	2003	1	0				1	0	1	1983	1	4	0		0		42.5	240	240	240	1.85	13.1	1623.3	140	80	140	80	120	80	130	80	3.9	183	49	114	100	2.4	2	2.3	2.5	1
1	2	1	0		1	10	2008	10	2008	4	0				1	0	1	1986	1	2	0		0		70.5	240	240	240	1.65	8.4	695.3	120	60	140	80	130	70	130	80	3.2	159	35	98	130	1.2	1	0.5		1
1	0	1	0		1	2	2008	2	2008	1	0				0	0	1	1980	1	1	0		0		43	240	240	240	1.93	11.8	1219.7	100	60	110	70	110	70	110	70	3.4	170	54	96	100	2.1	1.4	1.5	2	1
1	2	1	1	0	1	10	2008			4	0				1	0	1	1983	1	2	0		0		79				1.41	9.6	150	120	80	140	80	130	80	130	80	3.5	208	40	129	193	1.5	3.3	0.9	1.9	1
1	1	0	0		0	1	2006			4					1	0	0				0		0			240	240	240	1.5	10.5	219	140	80	130	70	140	80	140	90	4	210	36	110	160	1.8	2	2.1	1.7	1
1		0	0		1	7	2004	7	2004	1	0					1	0				0		0		69.5	255	255	255	1.64	10.1	194	140	80	130	90	140	80	130	70	3.9	237	51	154	160	2.8	2.6	2.7	2.5
1	0	0	0		1	3	2008			4					0	0	0				0		0		60	240	240	240	1.3	7.9	621	90	50	100	40	100	50	90	80	1.6	189	53	115	140	2.6	2.2	1.8	2.2	1
1	1	0	0		0	12	2007			1	1	1988	0			0	1		1	1	0		0		75	240	240	240	1.43	11.4	362	150	80	140	80	150	70	140	80	3.5	239	53	147	197	0.9	1.2	1.6	1	1
1	2	0	0		1	5	2006			2	1	1997	1	6.9	0	0	1		1	3	0		0		59	210	210	210	1.7	9.1	241	100	70	100	60	110	70	110	60	3.9	147	43	82	112	1.6	1.4	1	1.2	1
1	1	0	0		1	3	2008	3	2008	4	0				0	0	1		1	1	0		0		50	210	210	210	1.96	10.6	468	100	70	90	50	90	50	80	55	3.6	210	37	100	145	1.9	2.1	2	1.8	1
1	1	0	1	0	0	5	2006			4	0				1	0	1		1	2	0		0		66	270	270	270	1.64	10	150	130	80	140	70	140	70	130	50	4.5	195	50	91	145	1.6	1.5	1.9	2
1	1	0	0		1	6	2006			4	1	1990	1	5.9	1	0	1		1	2	0		0		58.5	210	210		1.7	11	420	100	70	110	50	120	50	110	50	3.9					0.5	0.1	0.5	0.3
1		0	0		1	3	2006			1	0				1	0	0				0		0		72	255	255	255	1.65	11.3	370	130	100	140	100	140	90	140	100	3.9					2.9	2.7	2.8	2.5
1		0	0		1	3	2007			4	0					0	1		1	2	0		0			240	240	240	1.6	11.1	420	120	80	110	50	110	70	130	70	3.9	240	40	110	150	3.2	3.1	2.9	3	1
1	0	0	0		1	8	2003		1992	4	0				1	0	0				1	0	0		44.5	210	210	210	1.94	10.6	320	110	50	120	60	110	50	120	70	3.8	192	43	90	150	1.7	1.8	1.5	1.6	1
1	1	0	1	0	1	1	2003			0	0				1	0	0		1	2	0		0		72	255	255	255	1.3	9.8	400	150	80	140	70	130	90	140	80	3.8					2.2	2.1	2.3	1.9
1	1	0	0		0	9	2005			4	0				0	0	0		1	2	0		0			270	270	270	1.51	9.2	720	120	70	120	60	110	50	110	70	3.6	190	45	98	140	0.5	0.7	0.6	0.5	1
1	1	2	0		0	1	2004			4	0				0	0	1		1	3	0		0		80	270	270	270	1.69	10.6	624.6	140	80	90	150	130	80	80	40	2	181	85	163	250	2.6	2.2	2.2	2.2	1
1	1	2	0		1	5	2005			4	0					0	1		1	3	0		0		71.5	270	270	270	1.7	10.9	170	110	60	100	70	90	50	100	60	4	200	45	98	160	1.5	1.6	1	1.4	1
1	1	1	0		1	6	2008			4	0					0	1		1	2	0		0		65.5	240	240	240	1.07	7.9	220	120	80	120	80	120	70	90	60	1.9	181	56	93	160					1
1		2	0		1	10	2006			1	1	1944	1	7.5	0	1	1		1	3	0		0		88	270	270	270	1.5	9.6	355	90	50	95	60	100	70	85	50	3.4	158	33	101	163	3.6	2.9	2.9	3.1	1
1	0	0	0		1	5	2004			1					1	0	1		1	1	0		0		56.8	215	215	215	1.73	9.1	479	140	60	130	60	140	50	130	70	3.5	189	50	110	143	2.1	1.8	1.8	1.7	1
1	0	0	0		0	12	2002			4	0				0	0	0				0		0		41	280	280	280	2	9.2	600	120	60	100	70	110	70	120	90	3.6	195	35	80	140	1.9	2.2	1.9	2.1	0
1		2	0		1	3	2008			2	1	2000	0	5.41	0	0	1				0		0		51	210	210	210	1.57	9.2	863	90	50	90	50	100	60	90	70	3.2	94	41	51	105	1.8	1.6	1.9	1.5
1	1	2	0		1	7	2004	9	2002	1	1	1992	1	4.2	0	1	0				0		0		79.5	240	240	240	1.63	10.6	187.1	120	80	110	70	120	70	110	60	3.8	159	46	79	169	1.7	2	1.5	1	1
1	1	2	0		1	2	2007			2	1	1995	1	6.2	0	0	1		1	3	0		0		66.5	210	210	210	1.64	9.5	88	120	70	130	80	110	70	120	80	4.2	235	26	102	247	0.5	0	0.3	0.6	1
1	1	1	0		1	5	2008			4	0					0	1		1	1	0		0		84.5	270	270	270	1.74	11.1	130	115	70	120	80	100	60	130	60	3.9	161	42	101	93					1
1	1	2	1	0	1	4	2003			0	0				0	0	1	2005	1	1	0		0		73.5	240	240	240	1.7	11.1	343.7	110	70	100	60	115	60	120	70	4	210	45	110	160	2.6	2.5	1.9	2.1	1
1	1	2	0		1	4	2007			1	0				1	0	1		1	1	0		0		62	210	210	210	1.7	11.4	352	130	90	120	90	110	80	120	70	3.5	210	45	100	150	1	0.8	0.5	0.7	1
1	1	2	0		0	9	2004			1	1	1974	1	7.2	0	0	1		0		0		0		57.5	270	270	270	1.6	11	154	90	50	100	70	80	60	95	70	3.3	157	56	72	138	2.1	1.8	1.9	2.2	1
1	1	0	0		0	2	2003			4	0				1	0	1		1	3	0		0		64	255	255	255	1.5	10.3	250	140	80	130	90	140	60	130	70	4.4	107	40	45	110	1.6	2	2.1	2.7	1
1	1	2	0		1	11	2005	2	1999	0					0	0	1				0		0		66	255	255	255	1.7	8	1000	140	80	160	70	150	80	140	80	4.3	230	38	110	170	3.2	3.1	2.9	2.8	1
1	1	0	0		1	9	2005			0	0				1	0	1		1	3	0		0		61.5	240	240	240	1.72	8.2	1000	130	80	120	70	130	80	110	80	4.3	238	46	158	166	1	1.2	0.8	1	1
1	3	2	0		0	5	2006			1	0				1	0	1		0		0		0		50.5	255	255	255	1.6	10	252	150	90	140	80	140	100	150	100	3.8	222	58	140	118	2.1	1.8	1.9	2.2	1
1	1	0	0		0	2	2007			1		1986	1		1	0	1		1	2	0		0		66.5	280	280	280	1.7	11	60.8	130	60	120	70	130	50	120	60	4	157	35	69	120	2.5	2.3	2.4	2.1	1
1	1	1	0		1	8	2005			0	0					0	1		1	1	1	1	0		43.5	195	195	195	1.44	10.4	92	120	80	140	80	140	80	120	80	4.1	241	61	140	197					1
1	1	0	0		1	4	2003			4	0				1	0	1		1	2	0		0		47.5	210	210	210	1.7	8.2	660	140	90	130	90	120	80	130	60	3.6	160	38	70	130	0.8	1.2	1.8	1.6	1
1	1	1	0		1	12	2007			3	0					0	0		0		0		0		55	240	240	240	1.67	10.5	240	130	80	150	80	140	80	120	80	3.7	191	27	128	182					1
1	1	1	0		1	3	2005	3	2003	0	0				1	0	0				0		0		59	240	240	240	1.64	11.6	319	125	80	120	80	140	90	110	70	4.5					2.1	1.9	1.3	1.4	1
1	1	1	0		1	3	2005	12	1996	0	0				1	0	1	1990	0		0		0		64	240	240	240	1.53	11.3	368	130	80	100	60	90	60	100	70	4					2.5	2.4	2.1	2	1
1		0	0		1	5	2006			4	0				1	0	1		1	1	0		0		51.6	270	270	270	2	9.3	210	140	80	150	80	130	70	140	90	3.9	220	50	100	140	2.9	3.1	2.8	2.7	1
1	1	0	0		0	12	2004			1	0				1	0	1		0		0		0						1.6	10.7	172	140	50	150	40	150	50	160	40	3.6	210	40	110	150	1.8	2.2	1.9	2.5	1
1	2	1	0		1	9	2005			3	0					0	1		1	1	0		1	12	72	240	240	240	1.49	11.6	1140	100	60	70	60	85	60	85	55	4	196	39	153	201	1.7	2.7	2.2	2.4	1
1	1	2	0		1	3	2006			3	0				0	0	1	1996	1	2	0		0		75.5	210	210	210	1.65	11.3	205	90	50	80	60	90	60	90	60	3.8					2.3	2.6	2.5	2	1
1	1	1	0		1	3	2005			1	0				0	0	1	1990	1	2	0		0		75.5	240	240	240	1.67	10.3	722	80	50	80	50	95	60	85	60	4.1					3.5	3.1	3.1	2.9	1
1	1	1	0		1	4	2008			4	0				1	0	1	1994	1	1	0		0		55	240	240	240	1.7	10.8	553									3.8									1
1	1	1	0		1	3	2005	10	1997	3	0				0	0	0		1	1	1	0	0		55.5	210	210	210	1.53	11	533	120	80	120	70	130	70	120	70	4.5					2	2.3	1.8	2.5	1
1	2	1	0		1	9	2001			4	0				0	0	1		1	1	0		0		72	225	225	225	1.58	11.4	380	120	80	105	60	130	80	145	70	4.2	201	38	120	163	2.6	2.6	2.6	1.7	0
1	1	1	1	0	1	7	2008	7	2008	0	0					0	0		0		0		0		48.5	210	210	240	1.46	10.6	121	120	80	130	80	100	60	120	70	4					3	3.5	4.2	3	1
1	0	1	0		1	11	2006			0	0				0	1	1	1998	1	3	0		0		87	240	240	240	1.51	11.4	774	105	70	110	70	110	70	120	80	4.3					1.5	1.8	1	2.8	1
1	1	1	0		1	3	2004			0	0				1	0	1		0		0		0		49	240	240	240	1.64	8.5	1083	190	80	170	80	140	80	120	70	4.6	206	61	106	195	1.2	1.7	1.2	1.9	1
1	1	0	2	1	1	12	2005			3	0				1	0	0				0		1	36	71	240	240	240	1.55	11.2	334	160	80	140	70	110	70	140	65	4.1	178	81	95	111	0.8	0.1	1	1.2	1
1	1	1	2	1	1	11	2007			1	0				1	0	0				0		0		60.5	225	225	225	1.53	9.9	438	130	60	110	60	120	70	130	70	4.1	175	55	101	93	0.3	0.5	0.5	0.2	1
1	1	1	0		1	12	2007			1	0				0	0	1	1979	0		0		0		89	240	240	240	1.41	10.3	544	100	60	120	60	115	65	110	60	3.8	131	41	74	80	0.5	0.8	0.5	0.6	1
1	1	0	2	2	1	7	2008			3	0				1	1	1	2006	1	2	0		1	24	56	240	240	240	1.37	11.7	208	130	70	110	75	120	80	140	90	3.9	140	31	86	116	1	0.5	0.5	0.2	1
1		1	0		1	11	2004	4	1990	1	0				1	0	1	1993	1	2	0		0		67.5	240	240	240	1.75	10.1	754.2	120	70	115	70	110	70	120	80	4.1	216	39	101	124	1.7	1.9	1.7	1.8	1
1		1	0		1	11	2007			4	0					0	0				0		0		90.5	240	240	240	1.47	11.5	141.5	120	70	130	80	110	70	135	70	4.2	168	33	94	206	0.5	0.3	0.8	0.4	1
1	1	1	0		1	11	2004	12	2003	4	0				1	0	1	1979	1	2	0		0		47	225	225	225	1.2	9.1	1100	130	80	120	70	140	80	125	70	3.9	194	44	129	104	1.4	1.7	2.2	1.8	1
1	1	1	0		1	5	2007			2	1	1985	0		1	0	1	1997	1	1	0		0		99.5	225	225	225	1.15	10.6	44	110	60	125	70	120	80	110	70	3.9	220	73	115	160	1	2.2	2	1.7	1
1		0	0		1	7	2005	7	2005	4	0				0	0	1	1996	1	2	0		0		86	240	240	240	1.68	12.2	107	120	70	110	70	125	80	110	70	4.2	220	33	143	218	2	2.2	2	1.9	0
1	1	1	2	3	1	4	2008			1	0				1	0	1	2005	1	2	0		0		82	240	240	240	1.48	11	263	150	95	150	70	120	70	180	80	4.1	129	44	121	104	1.6	2.2	2.3	1.9	1
1	1	1	0		1	11	2004	3	2004	4	0					0	1	1986	1	4	0		0			225	225	225	1.78	9.1	1300	130	80	125	70	130	70	140	80	3.9	140	38	101	66	1.4	1.5	1.6	1.3	1
1	1	1	0		0	11	2005			4	0				1	0	1	1985	1	4	0		0		55	240	240	240	1.6	10.5	720	125	70	135	80	120	80	140	70	3.9	120	45	56	88	0.9	1.6	1.6	1.9	1
1	2	1	1	0	1	2	2006			3	0					0	1	1985	1	2	0		0		58.5	225	225	225	1.65	12	457.1									4.2	217	53	141	164	2.3	2.5	2.5	2.5	0
1	0	1	0		1	2	2008	12	2006	3	0				1	0	1	1980	1	4	0		0		50	240	240	240	1.75	9.9	469.2	120	80	135	80	115	75	140	80	4.1	128	66	48	68	2.7	3.1	2.8	2.9	1
1	1	2	0		1	8	2005			2	1	1995	1	7.4	1	0	1	1997	1	2	0		0		63.5	240	240	240	1.9	10.5	824.1	140	90	140	80	110	70	120	80	3.9	173	73	68	162	1	2	1.9	1.5	1
1	1	1	1	0	1	11	2004	7	2001	4	0				1	0	1	1989	0		0		0		56	210	210	210	1.59	11.3	780	120	70	110	70	120	80	120	70	3.9	175	18	118	126	0.3	0.5	0.4	0.2	1
1	1	1	0		1	11	2004	1	1985	4	0				1	0	1	2007	0		1	0	0		44.5	240	240	240	2.05	10.4	693	120	70	135	80	110	70	150	95	4.2	187	52	100	97	2.3	1.7	1.9	2.1	1
1	1	1	0		1	11	2004	1	1985	4	0				1	0	1	2007	0		1	0	0		44.5	240	240	240	2.05	10.4	693	140	80	140	90	110	60	120	70	4.5	182	39	69	100	1.1	1.3	2.3	0.8	1
1	1	1	0		1	10	2004	10	2004	1	0				0	0	1	1982	1	2	0		0		53	210	210	210	1.81	9	635	100	70	110	60	120	60	100	70	3.6	191	62	110	96	0.2	0.6	0.1	0.1	1
1	1	1	0		1	3	2005	3	2005	4	0				0	0	1	2004	1	4	0		0		59.5	240	240	240	1.72	8.4	779.2	100	50	95	60	100	70	120	60	3.4	154	68	88	102	0.9	0.2	0.3	0.3	1
1	1	1	0		1	11	2004	4	1998	3	0				1	0	1	1987	1	2	0		0		44	240	240	240	1.84	8.7	573	140	70	115	70	140	80	140	70	3.6	112	46	90	110	3.7	2.9	3.9	3.8	1
1	0	1	0		1			3	1998	3	0				0	0	1	1999	1	1	0		1	130	70	240	240	240	1.85	12.3	136	150	90	150	80	150	90	135	110	3.8	244	34	162	238	1.5	1.1	1.5	2.1	1
1	0	0	0		1	9	2005	9	2005	3	0				0	0	1		1	2	0		1	27	81	240	240	240	1.66	13.1	366	125	70	115	70	120	70	125	60	4.2	216	59	134	94	3.3	3.1	3.2	3.1	1
1	0	1	0		1			7	1998	3	0				1	0	1	1998	1	2	0		1	96	37.5	210	210	210	2.02	10.1		200	100	170	80	170	80	150	80	4.3					1	1	1.6	1.5	1
1	1	0	0		1			1	1997	4	0				0	0	0		1	1	0		0		70	240	240	240			339	120	70	140	80	180	95	195	85		156	36	107	77	3.6	3.2	3.5	3.6
1	1	1	0		1	10	2006	10	2006	1	0				1	0	1	1987	1	1	0		0		65	240	240	240	1.93	10	535	136	75	110	60	120	65	130	65	4.3	205	48	135	148	3.2	2.8	1.8	3.1	1
1	0	1	0		1	9	2007	9	2007	1	0				0	0	1	1977	1	1	0		0		64	240	240	240	1.9		116	170	60	160	60	145	70	140	70	4.2	251	50	177	133	2.9	2.5	2.8	2.7	1
1	0	1	0		1			5	2007	1	0				0	0	1	1997	1	2	0		0		67	240	240	240	1.9	11.4	213	125	60	105	60	110	70	105	70	4.1	142	50	72	166	3	3	2.2	2.4	1
1	0	1	0		1	6	2007	5	2007	1	0				0	0	1		1	2	1	1	0		60	240	240	240	1.91	10.6	272	110	70	125	70	130	60	120	70	3.4	343	53	260	247	1.9	2.3	1.5	2.1	1
1	0	1	0		0	9	2003	9	2003	0	0				1	0	1	2002	1	3	0		1		56.5	240	240	240	2.25	9.8	326	160	80	165	90	210	120	160	80	4.4	238	35	150		1.7	2.1	1.5	1.9	1
1	0	1	0		1	11	2007	11	2007	3	0				0	1	1	1997	1	2	0		0		82	240	240	240	1.53	10.7	245	110	70	130	70	180	100	145	70	4.1	182	60	88	190	3	1.7	1.5	1.4	1
1	0	1	0		1	11	2005			2	1	1995	1		1	0	1	1955	0		0		0		69.5	240	240	240		11.5	44	140	70	120	60	110	60	180	70	3.8					2.4	2.8	2.2	3.2	1
1	2	1	0		1	8	2003	9	1989	1	0				0	0	0		1	1	1	0	0		56.5	240	240	240	2.05	10.1	163	120	60	115	70	125	70	115	70	4.2	284	39	198		3.3	3.2	3.3	3.5	1
1	2	1	0		0	12	2007	12	2007	0	0				1	0	1	2005	1	5	0		0		62.5	240	240	240	2.07	11	19	130	80	150	80	125	80	135	80	4.1	146	39	78		2.2	2.6	1.5	1.4	1
1	0	2	0		1	12	2004	11	2004	4	0				0	0	1	1977	1	4	0		0		73	240	240	240	1.72	10.6	174	105	70	135	80	130	80	130	80	4.5	242	52	145		2.9	3.1	2.1	2.4	1
1	0	1	0		1	8	2007	3	2005	2	1	2000	1		1	0	1		1	1	0		0		69.5	240	240	240	1.68	11.9	336	180	75	145	120	180	60	200	70	4.3					2.5	2.5	2	2.7	1
1	0	1	0		1	2	2007			1	0				1	0	1		1	5	0		0		93	240	240	240	1.55	11.4	113	130	65	150	75	145	80	170	90	4.2	206	42	132		3.3	3.9	3.3	3.8	1
1	0	0	0		1	12	2003	11	2002	1	0				1	0	1	2002	1	5	0		1	78	65	240	240	240	1.77	11.5	165	120	90	160	100	150	100	145	90	4.3	214	60	134		4.7	3.5	4.7	4.1	1
1	2	1	0		0	2	2004	1	2004	2	1	1976	1		1	0	0		0		0		0		68	240	240	240	1.56	11	158							150	85	3.5	207	51	111					2.5	1
1	0	1	0			5	2004			3	0				1	0	1	1984	1	1	0		0		68	240	240	240	1.16	10.9	62	120	50	130	70	130	80	145	70	3.6					2.5	1.6	1.4	2.6
1	0	1	0		1	3	1996			3	0				0	0	1	1996	1	6	0		0		82	240	240	240	1.37	10.5	763	100	60	90	50	90	60	100	60	3.6					1.7	2.5	2.8	2.8	1
1	0	1	0		1	4	2007			3	0				0	0	1	1976	1	9	0		0		56	240	240	240	1.41	10.8	374	120	70	120	70	120	70	130	80	3.7					0.7	1.3	0.8	0.5	1
1	0	1	0		1	3	2003			3	0				0	0	1		1	8	0		0		55	210	210	210	1.5	9.6	1000	150	80	130	70	130	80	130	70	3.6					1.3	1	0.5	0.8	1
1	0	1	0		1	4	1990			0	0				0	0	1	1992	1	3	0		0		66.5	240	240	240	1.53	8.4	19	140	80	150	60	140	80	150	80	3.3					2.2	1.3	1	1.2	1
1	0	1	0		1	9	2003			2	1	1980	1		0	1	1	1982	1	5	0		0		61	240	240	240	1.5	12.9	437	120	70	130	70	150	70	130	70	2.7					1	2	1.7	1.2	0
1	0	1	0		1	4	1998			3	0				0	0	1	1991	0		0		0		67	240	240	240	1.53	11	628	100	50	100	50	90	50	100	60	3.8					1.6	1.5	1.5	1	1
1	0	1	0		1	2	2006			3	0				1	1	1		1	4	0		0		71.5	240	240	240	1.83	10.7	369	140	80	160	80	160	80	140	80	3.7					1.5	1.7	2	2	1
1	0	1	0		0	1	2006			3	0				0	0	1	1976	1	2	0		0		73.5	240	240	240	0.93	12.2	478	140	80	130	70	160	90	140	70	3.5					1	2	2.2	2.5	1
1	0	1	1	1	1	3	2006			2	1	1991	1		0	0	1	1981	1	3	0		0		98.5	270	270	270	1.5	12.2	255	130	70	120	70	130	70	110	60	3.6					2.7	1.7	1.7	1.7	1
1	0	1	0		1	2	2005			0	0				1	0	1		1	4	0		0		60	240	240	240	1.43	12.3	312	160	80	130	70	140	80	140	70	3.6					2.2	1	1.8	2.2	1
1	0	1	0		1	9	2006			0	0				0	0	1	1990	1	7	0		0		76	240	240	240	1.04	8.1	196	130	80	145	90	150	80	140	80	2.8					1.5	0.7	2	1.5	1
1	0	1	0		1	11	1999			3	0				0	0	1		0		0		0		66	210	210	210	1.43	10.6	206	120	70	130	80	130	70	120	70	3					2	1.5	2.1	2.1	1
1	0	1	1	1	1	5	2006			3	0				0	0	1	2005	0		0		0		75	240	240	240	1.51	11.6	486	130	70	140	100	130	70	120	70	4					1.9	1	3	1.7	1
1	0	1	0		0	7	2004			0	0				1	0	1				0		0		66	240	240	240		10.9	60	130	70	140	70	140	70	150	70	4.5	174			145	2.5	2	2.2	2.5	1
1	0	1	0		1	6	1988			0	0				1	0	1				0		0		60	240	240	240		11.5	710	120	70	130	70	120	80	130	70	3.9	73			114	2.5	1.7	1.8	2.5	1
1	0	1	0		0	11	1998			0	0				0	0	1	2006	0		0		0		66	240	240	240		9	135	100	60	90	60	90	60	90	60	3.7	120			83	4	1.9	3.5	2.7	1
1	1	1	0		1	12	1999			0	0					0	0				0		0		53.5	240	240	240		12.1	354	110	60	100	60	120	70	120	60	5	293			250	3.2	2.2	2.3	2.7	0
1	0	1	0		1	8	1998			4	0					0	1		0		0		0			240	240	240		12.6	760	130	70	140	70	140	80	150	70	4.3	220			86	1.7	2	1.6	1.3	0
1	1	1	0		1	1	2006			4	0				0	0	1	1979	0		0		0		48.5	240	240	240		12.7	45	120	70	110	60	120	80	110	60	3.9	214			90	3.2	2.8	2.8	2.7	1
1	0	1	0		1					1	0				1	0	1				0		0		46.5	210	210	210		10.5	133	140	70	140	80	150	70	140	80	3.8	239			68	1.2	1.4	1.3	1.2	1
1	0	0	0		1	5	2006			0	0					0	1	1991	1	3	0		0		54	240	240	240		12.4	370	120	60	120	60	120	70	120	60	4.5	200			120	2	2.2	2.8	2.3	1
1	2	0	0		1	9	2007			4	0				1	0	1	2005	0		0		0		69	240	240	240		12	102	120	70	120	60	130	70	110	60	4.1	209			114	3.5	1.7	2.4	2.8	1
1	0	1	0		0	5	2006			1	0				0	0	1		1	8	0		0		93	180	180	180		10.9	76	140	70	130	70	150	80	140	70	4.1	160			154	1.8	2.3	2.8	2.5	1
1	0	1	0		1					1	0				1	0	1				0		0		65.5	210	210	210		9.6	270	140	80	140	80	160	70	150	80	4.1	239		146		2.5	1.2	1.6	1.5	1
1	2	1	1	1	1	2	1998	2	1998	4	0				0	0	0		1	1	0		0		47	210	210	210	1.7	9.2	268	130	70	125	65	120	60	125	65	3.9	149	49		175	2	1.8	2.2	2	1
1	1	1	0		0	7	2007	11	2004	2	1	1999	0		0	0	1	1991	1	2	0		0		60	240	240	240	1.42	11	129	130	70	130	65	125	60	125	65	3.9	187	65		196	2.5	2.4	2.4	2.3	1
1	1	1	0		1	9	2007	12	2004	1	0				1	0	1	1988	1	2	0		0		78.5	240	240	240	1.7	10.8	281	150	80	145	85	155	80	150	90	4.1	205	57		194	3.5	3.8	3.4	3.5	1
1	1	0	0		1	7	2007	1	2005	0	0				0	0	0		0		0		0		64.5	240	240	240	1.39	11	204	140	80	140	75	130	65	135	65	3.8	90	43		98	2.5	2.4	2.4	2.3	1
1	0	1	0		1	7	2007	4	1993	3	0				0	0	1	1980	1	2	0		0		54.7	240	240	240	1.7	11.8	131	140	80	135	75	140	75	130	65	3.6	113	38		111	2.3	2.2	2.4	2.1	1
1	1	1	0		1	11	2005	11	2005	4	0				0	0	1	1990	1	1	0		0		46.5	195	195	195	1.62	11.1	658	125	70	125	65	120	65	120	60	4	156	38		126	1.5	1.3	1.4	1.2	1
1	2	1	0		1	7	2007	5	2005	4					1	0	1	2002	1	2	0		0		43.5	240	240	240	1.83	11.7	191	125	75	125	70	120	70	120	65	3.6	105	35		84	1.5	1.3	1.4	1.3	1
1	1	1	0		0	11	2005	12	2002	4	0				1	0	1	1989	1	3	1	0	0		62	240	240	240	1.83	12	498	115	60	120	60	120	65	115	60	4.1	171	34		258	2	1.8	1.6	1.8	1
1	0	1	0		1	7	2007	4	2002	4	0				0	0	1	1986	1	3	0		0		64	240	240	240	1.82	9.4	316	110	65	110	60	115	65	110	60	3.7	120	41		106	2.5	2.3	2.4	2.5	1
1	1	1	0		1	7	2007	1	2006	2	1	1998	0		0	0	1	1986	1	2	0		0		84.5	195	195	195	1.37	10.2	492	140	75	135	70	140	70	130	70	3.9	179	52		266	3	2.8	2.6	2.8	1
1		1	0		1	7	1999	7	1999	4	0				0	0	1	1972	1	2	0		0		63.5	210	210	210	1.3	12	172	120	75	110	60	115	65	110	65	3.6	132	47		143	2	1.8	1.8	1.6	1
1	0	1	0		1	12	2007	9	1995	1	0				0	0	1	1973	1	4	0		0		50	225	225	225	1.6	10.3	219	120	65	120	60	115	60	110	60	3.6	129	59		189	2	1.6	1.8	1.8	1
1	2	1	0		0	7	2007	5	2000	4	0				1	1	1	1980	0		0		0		58.5	240	240	240	1.52	12.3	66	120	65	120	60	115	55	115	60	3.8	161	53		176	2.5	2.3	2.2	2.2	1
1	2	0	1	1	1	7	2007	12	1995	0	0				1	1	1	2001	1	1	0		0		57	240	240	240	1.95	10.5	312	140	80	135	75	140	85	140	80	4	229	34		295	3.5	4	3	3.5	1
1	1	1	0		1	11	2007	9	2004	4	0				1	1	1	1985	1	3	0		0		67.5	240	240	240	1.72	9.5	49	140	75	135	70	140	70	140	75	3.8	148	37		193	2.5	2.3	2.8	2.2	1
1	2	1	0		1	11	1998	1	1998	3	0				1	0	1	1986	1	2	0		0		52	195	195	195	1.55	12.6	488	130	80	120	70	135	80	125	85	3.1	143	63		81	1.5	1	1.2	1.4	1
1	2	1	0		1	7	2004	7	2004	1	0				0	0	1	1975	1	2	0		0		44.5	195	195	195	1.71	10	453	115	60	120	65	115	60	115	65	4.1	193	56		110	0.5	0.8	0.5	0.5	1
1	1	1	0		1	9	2004	9	2004	4	0				0	0	0		0		0		0		47.3	240	240	240	1.23	11.2	209	125	70	125	65	120	60	125	65	3.8	111	58		141	1.2	1	1	1.2	1
1	2	1	0		1	7	2007	7	2005	3	0				0	0	1	1985	1	3	0		1	22	78	240	240	240	1.48	10.5	304	140	75	135	70	140	80	135	75	4.2	155	61		94	2	1.8	2.4	2.2	1
1	0		0		1	1	1997			4	0				1	0	1	2001	1	2	0		0		66.5	240	240	240	2.25	11.7	48.9	140	70	130	80	160	80	135	80	4.4					2.3	1	1.6	1.3	1
1	0	1	0		0	5	2004			3	0				1	0	1	1988	1	2	0		0		58.5	240	240	240	2.31	12.7	524.6	135	80	130	75	140	75	130	70	3.1					1.5	1.1	1.4	1.7	1
1	0	1	0		1	6	2007			1	0				1	0	1	1975	1	2	0		0		92	240	240	240	1.82	11.9	635.4	150	80	130	75	160	90	150	70	3.5					2.3	2.6	1.6	1.8	1
1	0	1	0		1	5	2001				0				1	1	1	1985	1	8	0		0		87	210	210	210	1.58	11.9	477.4	140	90	120	70	106	50	145	65	3.4					1.7	2	2.1	2	1
1	0	1	0		1	12	2007			1	0				1	0	1	1973	1	2	0		0		73	240	240	240	1.94	8.6	247.3	150	75	165	60	175	60	150	70	3.3					2.4	1.7	1.5	1.9	1
1	0	1	0		1	11	2003			2	1	1996	0			0	1	1988	1	1	0		0		81.5	240	240	240	1.93	12.9	511.6	130	65	125	80	130	70	120	70	3.7					3.2	2	3	3	0
1		1	0		1	3	2007	2	2007	3	0				1	0	0				0		0		55.5	240	240	240	2.34	10.6	287.9	130	80	150	70	160	85	150	80	3.9					3	2.2	2.6	3.1	1
1	0	1	0		0	3	2002			3	0					0	1	1984	0		0		0		77.5	225	225	225	1.85	17.2	521	130	70	150	90	150	80			3.7					2.4	2	2.2	1.7	0
1		0			1	9	2006			3	0				0	0	0				0		0		76.5	240	240	240	1.93	11.1	410.9	135	70	140	80	125	75	135	70	4.1					1.8	2	2	1.6	1
1		1	0		1	7	1999			0					1	0	1				0		0		50	240	240	240	2.36	12.6	800	120	65	125	80	160	80	120	60	4.1					2.2	2.1	2.4	1.9	0
1		1	0		1	7	1999	3	1976	3	0				0	0	0				0		0		54	240	240	240	2.02	12.9	540.3	170	85	115	60	110	60	130	70	3.7					0.6	2	2.2	2.1	1
1		1	0		1	9	2004	9	2004	3	0				1	0	1				0		0		58.5	240	240	240	2.14	12.1	600.4	120	65	130	65	140	70	145	70	3.9					1.6	2	1.1	1.3	1
1	0	1			1	5	2008	5	2008	1	0				1	0	1	1993	1	5	0		0		88	240	240	240	1.26	11.8	471	200	100	160	100	140	80	165	70	3.9	221	29	110	311	3.1	2.3	2.4	1.9	1
1	0	1	0		1	4	2009	4	2008	4	0				1	1	1	1977	1	1	0		0		49	210	210	210	1.55	11	59	140	60	150	65	140	65	140	60	3.6	228	96	116	79	1	1.4	1.2	1.3	1
1	1	1	0		1	10	2006	9	2006	4	1	2000		4.3	1	0	1	1979	1	3	0		0		57	210	210	210	1.78	12.1	128	175	80	165	80	150	80	165	80	3.7	166	29	108	143	3.3	2.8	3.3	2.7	1
1	1	1	0		1	2	2009	2	2008	2	1	1999		4.1	1	0	1	1999	1	3	0		0		62.5	210	210	210	1.49	13.1	135	155	75	160	80	135	75	155	75	4	150	70	62	91	1.6	1.2	0	1.2	1
1	2	2	0		1	1	2009	1	2008	0	0				1	0	0		1	1	0		1	4	92	240	240	240	1.25	11.8	26	135	85	155	100	100	85	140	90	4.4	118	23	41	271	3	1.8	0.4	0.6	1
1	2	1	0		1	11	2008	11	2008	3	0				0	0	1	2009	0		0		0		80	210	210	210	1.65	12.3	226	115	70	125	65	100	70	115	70	3.9	147	37	49	304	3.2	2.8	3.3	2.9	1
1	1	1	0		1	11	1992	11	1992	4	0				1	0	1	2006	1	5	1	0	1	192	57.5	210	210	210	1.74	12.6	215	110	70	120	80	135	75	130	80	4	181	49	100	161	2.5	2.5	2.8	2.5	1
1	2	2	0		1	11	2009	11	2009	4	1	2006		7	0	0	0		1	3	0		0		60.5	210	210	210	1.82	12.5	229	120	80	125	75	125	80	115	75	3.8	159	35	106	89	3.5	1.7	2.4	2.6	1
1	2	1	0		1	8	2007	9	2007	4	1	1972	1		0	0	1	1997	1	2	1	1	1	13	46.5	240	240	240	1.83	11.1	649	215	100	195	90	170	90	200	95	3.9	179	62	96	107	2.5	2.2	3	2.4	1
1	0	1	0		1	7	2005	7	2005	2	1	1982	1	5.6	1	0	0		1	5	0		1	22	112	240	240	240	1.54	11.9	395	140	90	135	90	145	75	135	70	4	147	45	55	237	1.7	1.1	1.9	1.6	1
1	1	1	2	2	0	2	2009	2	2008	0	1	1966	1	7.6	1	0	1	1985	1	1	1	1	0		50.5	210	210	210	1.71	10.3	643	150	70	165	70	160	70	160	70	3.3	137	33	79	126	3.6	2.2	2.8	3.6	1
1	0	1	0		1	3	2003			4	0				1	0	1	1993	0		0		0		62.5	240	240	240	1.4	10.1	966			140	80	160	80			3.7	140	31	90	91	2.5	2.5	2.2	2.2	1
1	0	1	0		0	4	2004			2	1	2000	0		0	0	1	1976	1	3	0		0		70.5	210	210	210	1.57	10.7	203.8	140	80	110	70					4.1	173	62	93	87					1
1	0	1	1	1	1	8	2005			2	1	1997	0		1	0	1	1960	1	2	0		0		67	240	240	240	1.59	12.2	140.8	130	80	140	80	140	80	140	80	4.1	209	39	125	224	3.4	2.8	2.5	3	1
1	0	1	0		1	5	1987			4	0				1	0	1	1989	0		0		0		49	225	225	225	1.46	11	683.5	120	80	140	80	140	80	140	80	3.9	162	75	71	78	3.1	3	3.1	2.2	1
1	0	1	0		1	4	2007			4	0				1	0	1	1979	1	4	0		0		87	240	240	240	1.41	11	334	140	80	140	80	130	80	160	80	4	191	55	128	137	4.4	3.7	2.8	2.5	1
1	0	1	0		1	10	2003			1	0				1	0	1	1976	0		0		0		66.5	210	210	210	1.44	11.7	356.6	140	80	140	80	150	90	140	80	4	233	84	136	62	2.4	2	2.3	2	1
1	0	1	0		1	6	2004			4	0				0	0	1	1980	1	3	0		0		43	240	240	240	1.29	13.7	700.4	160	90	140	80	140	80	130	80	4.2	157	61	84	59	1	0.7	0.5	0.8	0
1	0	1	0		1	9	2006			2	1		0		1	0	1	2007	1	3	0		0		79.5	240	240	240	1.31	9.7	163	140	80	130	80	120	80	130	70	3.9	160	60	120	166	3.2	4.5	2.7	3.2	1
1	0	1	0		1	8	2000			4	0				1	0	1	1983	1	3	0		0		64.5	240	240	240	1.86	10.3	85	120	90	120	80	110	70	140	80	3.9	204	36	125	116	3.5	3.6	3.5	2.4	1
1	0	1	0		1	1	2008			2	1	2001	0		1	0	1	1983	1	2	0		0		46	120	180	210	1.28	11.1	492	160	80	140	80	150	80	130	70	4.2	150	63	77	46	0.5	0.8	0.7	1
1	2	1	0		0	3	2004			3	0					0	1	2006	1	2	0		0		61.5	240	240	240	1.63	11.1	865	110	80	130	60	120	70	110	60	4.1	212	65	123	118	2.5	2.2	2.8	2.5	0
1	0	1	1	1	0	8	2003			1	0				1	0	1	1982	1	5	0		0		58.5	225	225	225	1.64	10.9	277	130	80	140	80	150	80	135	85	4.3	165	79	70	78	3.7	3.4	3	2.9	1
1	0	2	0		1	5	2003	4	2003	4	0				1	0	1	2007	1	4	0		1	24	76	240	240	240	1.56	10.9	341.3	150	80	150	80	175	85	160	80	4.1	106	26	41	193	4.1	4	3.2	4	1
1	0	1	0		0	10	2006			1	0				0	0	1	1992	1	2	0		0		63	240	240	240	1.79	10.1	493.8	130	70	130	70	130	70	130	70	4	239	60	145		2.9	3.4	2.6	3	1
1	1	1	0		1	5	2004			4	0				0	0	1	1986	1	7	0		0		69	240	240	240	1.83	9.5	202.1	140	80	140	80	130	80	140	80	3.8	143	48	81	67	4	4.1	3	4.1	1
1	0	1	0		0	4	1996	2	1996	4	0				0	0	1	1987	0		0		0		66.5	240	240	240	1.65	11.5	62	130	80	120	80	140	80	140	80	4	221	47	47	119	1.6	4	3.5	4	1
1	1	2	0		1	11	2003			0	0				0	0	1		1	4	0		1	48	81	240	240	240	1.61	9.5	92.3	100	60	120	70	110	70	120	80	4.1	185	49	100	179	4	3.8	3.9	4	1
1	0	1	0		1	8	2003			3	0				1	0	1	1996	1	2	0		0		65	240	240	240	1.68	11	315.3	130	80	130	80	110	60	140	80	4.1	172	39	99	168	2.8	0.8	2.4	2.7	1
1	0	1	0		1	5	2003				0				1	0	1	1986	1	4	0		0		51.5	240	240	240	1.85	10.7	480.8	130	80	120	60	130	80	130	80	3.6	137	47	70	99	2.6	2.2	2.2	2.5	1
1	0	1	0		1	10	2006			0	0				0	0	1	2000	1	2	0		1	12	42	210	210	210	1.71	12.6	183.9	140	80	130	80	130	80	130	80	4.3	289	92	179	87	2.3	1.9	2	2.3	1
1	0	1	0		1	9	2007			4	0				1	0	1	1980	1	4	0		0		63	240	240	240	1.81	10.6	16	130	80	130	80	130	80	130	80	4.4	153	56	76	101	2.7	3	2.8	3	1
1	1	1	0		1	8	2005			3	0				1	1	1	1977	1	1	0		0		47.5	240	240	240	1.67	10	372.5	130	80	130	80	120	80	130	80	3.3	152	53	80	93	1.8	3	2.6	2.6	1
1	0	1	0		1	9	2006	1	1993		0				1	0	1	1983	1	5	1	1	0		66.5	240	240	240	1.6	10.3	332	130	70	170	90	130	80	130	80	4	164	35	91	190	4	4	4.8	3.6	1
1	0	1	0		1						0				1	0	1	1976	1	2	0		0		54.5	180	180	180	1.41	10.8	244							140	80	4	151			68					1
1	1	1	0		0	2	2003			4	0				0	0	1	1986	0		0		0		64	240	240	240	1.72	12.1	758.1	130	80	130	80	130	80	130	80	4.4	273	67	162	219	3.3	3.4	3.3	3	1
1	0	1	0		1	11	1993	10	1993	0	0				1	0	1	1985	1	6	0		0		57	210	210	210	1.64	10.9	310	120	80	120	80	130	80	140	80	3.9	164	26	97	203	3.2	2.8	2.6	3.4	1
1	1	1	0		1	2	2007			1	0				1	0	1		1	5	0		0		63	210	210	210	1.43	10.7	252.2	130	80	140	80	130	80	130	80	4.2	280	64	177	193	2.5	2	2.3	2.2	1
1	0	1	0		0	7	2003	7	2003	2	1	1977	1		1	0	1	1970	1	5	0		0		54	225	225	225	1.95	9.9	427	140	80	160	90	130	80	150	80	3.9	215	40	124	251	2.9	3	3.2	2.2	1
1	0	1	0		1	6	2002	6	2000	0	0				0	0	1	1990	1	3	0		0		59.5	240	240	240	1.69	12.9	239.7	130	80	130	80	130	80	130	80	4.3	201	68	111	108	3.1	3.2	3.7	3	0
1	0	1	0		1	1	2007	1	2007	3	0				1	0	1	1980	1	3	0		0		60	240	240	240	1.79	12.4	407	130	80	120	70	120	70	120	70	4	218	51	144	112	2.1	2.4	2.2	2.1	0
1	0	1	0		0	12	1999	9	1999	1	0				1	0	1	1984	1	4	0		0		52.5	225	225	225	1.55	9.3	291	130	70	130	70	130	70	130	70	3.2	165	43	96	126	2.5	2.6	2.6	2.8	1
1	0	1	0		0	8	2007	9	2007	3	0				1	0	1		1	5	0		0		54	210	210	210	1.87	10.8	428	100	70	90	60	90	70	110	80	3.1					1	1.4	2	1.1	1
1	1	1	0		1		2003	1	2003	0	0				0	0	1	1995	1	3	0		0		51	240	240	240	1.91	11	533	100	70	100	70	100	70	100	70	3.6	258	52	149	282	1.9	1.8	1.9	1.7	1
1	0	1	0		1	6	1999	7	1997	3	0				1	0	1		0		0		0		57.5	225	225	225	1.52	9.6	589	130	80	140	80	160	80	140	80		118	42	57	91	3	2.3	2.5	2.3	1
1	0	1	0		1	7	2007	6	2007	2	1	2000	0	6.9	1	0	1	1968	1	1	0		0			210	210	210	1.55	10.4	390	130	80	130	70	120	80	130	80	3.4	220	45	116	143	3.7	1.9	2.2	2	1
1	1	1	0		1	3	2007	3	2007	2	1	1975	0		0	0	1		1	3	0		0		80	240	240	240	2.4	15.1	42	130	80	140	80	130	80	140	80	3.6	237	254	53	171	1.6	3.2	4.3	3.9	1
1	0	1	0		1	2	2006	2	2006	2	1	1975	0	6.5	0	0	1	1978	1	3	0		0		80.5	240	240	240	1.52	10.5	800	140	80	140	80	140	80	140	70	3.5	240	54	127	290	2.3	3.4	1.9	2.6	1
1	0	1	0		1	9	2001	7	2001		0				1	0	1		1	2	0		0		57	240	240	240	1.62	11.7	692	140	80	140	80	130	70	150	80	3.6	152	45	90	82	2.4	2.5	2.5	2.6	1
1	0	1	0		0	6	2004	5	2004	1	0				0	0	1		1	4	0		0		71	240	240	240	1.69	11.6	738	100	70	100	70	100	70	90	60		219	49	109	291	2.5	2.8	1.8	2.9	1
1	0	1	0		1	5	2007	4	2007	2	1	1990	1	7.1	1	0	1		1	1	0		0		80	240	240	240	1.54	12.2	105	130	80	140	70	120	80	120	70	3.5	163	40	74	244	2.1	2.5	2.2	2	1
[truncated: 48 more columns]
