# Supplementary material for: The prevalence and correlates of low sexual functioning in women on hemodialysis: A multinational, cross-sectional study
Source: PLoS One. 2017 Jun 20;12(6):e0179511. doi: 10.1371/journal.pone.0179511 (PMC5478101; doi:10.1371/journal.pone.0179511)
Supplement: S1 File — Table A. Baseline characteristics, Female Sexual Function Index and Center for Epidemiologic Studies-Depression (CESD) instrument. Table B. Legend. (ZIP) [file pone.0179511.s003.zip › S1_File/Table B.csv]

Variable name	Variable full description	Unit of measure	Variable codes
Continent		NA	1=Europe; 2=South America
Education		NA	0= ?5 years; 1= secondary school; 2= diploma; 3= degree
Employment		NA	0= worker; 1= retired; 2= unemployed/student
Smoking		NA	0= no; 1= yes; 2= former
Former smoker_categories		NA	0= ?1 year; 1= 1-5 years; 2= 6-10 years; 3= >10 years
Living		NA	0=live alone 1= live with other people
First dialysis (month)	First dialysis date within the nework (month)	NA
First dialysis (year)	First dialysis date within the nework (year)	NA
First dialysis EVER (month)	First dialysis date (month)	NA
First dialysis EVER (year)	First dialysis date (year)	NA
Primary renal disease		NA	0= glomerulonephritis; 1= nephrosclerosis /hypertension; 2= diabetic nephropathy; 3= cystic kidney disease; 4= other and not known
Diabetes		NA	0= no; 1= yes
Diabetes (year)		NA
Diabetic complications		NA	0= no; 1= yes
HbA1c	Glycated hemoglobin	%
Hypertension		NA	0= no; 1= yes
Cardiovascular events		NA	0= no; 1= yes
Menopause		NA	0= no; 1= yes
Menopause (year)		NA
Pregnancy		NA	0= no; 1= yes
Number of children		NA
Trasplant	Former transplant (any)	NA	0= no; 1= yes
Kidney transplant	Former transplant (kidney)	NA	0= no; 1= yes
Waiting list for transplant		NA	0= no; 1= yes
Waiting list (duration_month)		NA
Dry weight		Kg
Time of treatment1	Number of minutes first dialysis session of the week	min/session
Time of treatment2	Number of minutes second dialysis session of the week	min/session
Time of treatment3	Number of minutes third dialysis session of the week	min/session
KTV	Kt/V	No unit
Hemoglobin		g/dL
Ferritin		µg/L
Systolic blood pressure (week 1)		mmHg
Diastolic blood pressure (week 1)		mmHg
Systolic blood pressure (week 2)		mmHg
Diastolic blood pressure (week 2)		mmHg
Systolic blood pressure (week 3)		mmHg
Diastolic blood pressure (week 3)		mmHg
Systolic blood pressure (week 4)		mmHg
Diastolic blood pressure (week 4)		mmHg
Albumin		g/dL
Cholesterol (overall)		mg/dL
HDL Cholesterol		mg/dL
LDL Cholesterol		mg/dL
Triglycerides		mg/dL
Weight gain (week 1)		Kg
Weight gain (week 2)		Kg
Weight gain (week 3)		Kg
Weight gain (week 4)		Kg
Erythropoietin	Erythropoietin treatment	NA	0= no; 1= yes
EPO dose	Erythropoietin weekly dose	Units/week
EPO frequency (month)	Erythropoietin weekly frequency (month)	NA
DARBO dose	Darbopoetin weekly dose	Units/week
Other disease _catogories		NA	0= spinal cord injury; 1= multiple sclerosis; 2= parkinson; 3= alzheimer; 4= depression; 5= DISF endocrine; 6= 0+3+4; 7= 0+4; 8= 5+0; 9 = 1+2; 10= 1+4; 11= 1+4+5; 12= 1+5; 13= 2+5; 14= 3+4; 15= 3+5; 16= 4+5
Cardiovascular event_categories		NA	0= heart attack; 1= stroke; 2= TIA; 3= coronary revascularization; 4= other revascularization; 5= 0+3; 6= 1+4; 7= 1+0; 8 = 1+2; 9= 0+4; 10= 3+4; 12= 0+2; 13 =0+2+3; 14=0+3+4; 16= 2+3+4; 17= 1+3; 18= 2+3; 19= 0+1+3+4; 20= 4+2; 21= 0+1+3; 23= 0+2+3+4; 24= 0+1+4; 25= 1+2+3; 26= 0+1+2; 27= 0+1+2+3
Hypertension medications		NA	0= diuretics; 1= a-blockers; 2= b-blockers; 3= ACEi; 4= angiotensin receptor blockers; 5= Ca antagonist; 6= nitrates; 7=0+3; 8=0+4; 9=3+6; 10=0+1; 11=0+1+2; 12=0+1+2+3; 13=0+1+2+3+4+5; 14= 0+1+2+3+5; 15=0+1+2+3+4; 16=0+1+2+3+4+5+6; 17=0+1+2+3+5+6; 18=0+1+2+4; 19=0+1+2+4+5+6; 20=0+1+2+4+6; 21=0+1+2+5; 22=0+1+2+5+6; 23=0+1+2+6; 24=0+1+3; 25=0+1+3+4; 26=0+1+3+4+5; 27=0+1+3+5; 28=0+1+3+5+6; 29=0+1+3+…
Other medications		NA	0= glycosides; 1= antiplatelet agents; 2= statins; 3= fibrates;; 4=0+1; 5=1+2; 6=0+1+2; 7=6+3; 8=0+1+3; 9=0+2; 10=0+3; 11=1+2+3; 12=1+3; 13=2+3
Neuroactive medications		NA	0= antidepressants; 1= antipsychotics; 2= anxiolytics; 3= antipsychotic + anxiolytic; 4= antidepressants + antipsychotics; 5= antipsychotics + antidepressants + anxiolytics; 6= antidepressants + anxiolytics
Qf1	Over the past 4 weeks, how often have you felt sexual desire or interest?	NA	1= Almost always, or always; 2= Most of the time (more than half the time); 3= Some of the time (about half the time); 4 = Occasionally (less than half the time); 5= Almost never, or never;
Qf2	Over the past 4 weeks, how would you rate your level (degree) of sexual desire or interest?	NA	1= Very high; 2= High; 3= Moderate; 4= Low; 5= Very low, or none at all
Qf3	Over the past 4 weeks, how often have you felt sexually aroused ("turned on") during sexual activity or intercourse?	NA	1= No sexual activity; 2= Almost always, or always; 3= Most of the time (more than half the time); 4= Some of the time (about half the time); 5= Occasionally (less than half the time); 6= Almost never, or never
Qf4	Over the past 4 weeks, how would you rate your level of sexual arousal (“being turned on”) during sexual activity or intercourse?	NA	1= No sexual activity; 2= Very high; 3= High; 4= Moderate; 5= low; 6= Very low or none at all
Qf5	Over the past 4 weeks, how confident were you about becoming sexually aroused during sexual activity or intercourse	NA	1= No sexual activity; 2= Very high confidence; 3= High confidence; 4= Moderate confidence; 5= Low confidence; 6= Very low or no confidence
Qf6	Over the past 4 weeks, how often have you been satisfied with your arousal (excitement) during sexual activity or intercourse?	NA	1= No sexual activity; 2= Almost always, or always; 3= Most of the time (more than half the time); 4= Some of the time (about half the time); 5= Occasionally (less than half the time); 6= Almost never, or never
Qf7	Over the past 4 weeks, how often have you become lubricated ("wet") during sexual activity or intercourse?	NA	1= No sexual activity; 2= Almost always, or always; 3=Most of the time (more than half the time); 4= Some of the time (about half the time); 5= Occasionally (less than half the time) 6= Almost never, or never
Qf8	Over the past 4 weeks, how difficult was it to become lubricated (“wet”) during sexual activity or intercourse	NA	1= No sexual activity; 2= Extremely difficult or impossible; 3= Very difficult; 4= Difficult; 5= Slightly difficult; 6= Not difficult
Qf9	Over the past 4 weeks, how often have you maintained your lubrication ("wetness") until the completion of sexual activity or intercourse?	NA	1= No sexual activity; 2= Almost always, or always; 3= Most of the time (more than half the time); 4= Some of the time (about half the time); 5= Occasionally (less than half the time); 6= Almost never, or never
Qf10	Over the past 4 weeks, how difficult has it been to maintain your lubrication ("wetness") until the completion of sexual activity or intercourse?	NA	1= No sexual activity; 2= Extremely difficult, or impossible; 3= Very difficult; 4= Difficult; 5 = Slightly difficult; 6= Not difficult
Qf11	Over the past 4 weeks, when you had sexual stimulation or intercourse, how often have you reached an orgasm (climax)?	NA	1= No sexual activity; 2= Almost always, or always; 3= Most of the time (more than half the time); 4 = Some of the time (about half the time); 5= Occasionally (less than half the time); 6= Almost never, or never
Qf12	Over the past 4 weeks, when you have had sexual stimulation or intercourse, how difficult has it been for you to reach an orgasm (climax)?	NA	1= No sexual activity, 2= Extremely difficult, or impossible; 3= Very difficult; 4= Difficult; 5= Slightly difficult; 6= Not difficult
Qf13	Over the past 4 weeks, how satisfied have you been with your ability to reach an orgasm (climax) during sexual activity or intercourse?	NA	1= No sexual activity; 2= Very satisfied; 3= Satisfied; 4= Neither satisfied/dissatisfied; 5= Dissatisfied; 6= Very dissatisfied
Qf14	Over the past 4 weeks, how satisfied have you been with the amount of emotional closeness between you and your partner during sexual activity?	NA	1= No sexual activity; 2= Very satisfied; 3= Satisfied; 4= Neither satisfied/dissatisfied; 5= Dissatisfied; 6= Very dissatisfied
Qf15	Over the past 4 weeks, how satisfied have you been with the sexuality with your partner?	NA	1= Very satisfied; 2= Satisfied; 3= Neither satisfied/dissatisfied; 4= Dissatisfied; 5= Very dissatisfied
Qf16	Over the past 4 weeks, how satisfied have you been with your overall sex life?	NA	1= Very satisfied; 2= Satisfied; 3= Neither satisfied/dissatisfied; 4= Dissatisfied; 5= Very dissatisfied
Qf17	Over the past 4 weeks, how often have you experienced discomfort or pain during vaginal penetration?	NA	1= Did not attempt intercourse; 2= Almost always, or always; 3= Most of the time (more than half the time); 4= Some of the time (about half the time); 5= Occasionally (less than half the time); 6= Almost never, or never
Qf18	Over the past 4 weeks, how often have you experienced discomfort or pain after vaginal penetration?	NA	1= Did not attempt intercourse; 2= Almost always, or always; 3= Most of the time (more than half the time); 4= Some of the time (about half the time); 5= Occasionally (less than half the time); 6= Almost never, or never
Qf19	Over the past 4 weeks, how would you rate your level (degree) of discomfort or pain during or after vaginal penetration?	NA	1= Did not attempt intercourse; 2= Very high; 3= High; 4= Moderate; 5= Low; 6= Very low, or none at all
CESD1	I was bothered by things that usually don’t bother me	NA	0= Rarely or None of the time; 1= Some or a Little of the time; 2=Occasionally or a Moderate amount of time; 3=Most or All of the time
CESD2	I did not feel like eating; my appetite was poor	NA	0= Rarely or None of the time; 1= Some or a Little of the time; 2=Occasionally or a Moderate amount of time; 3=Most or All of the time
CESD3	I felt that I could not shake off the blues even with help from my family or friends	NA	0= Rarely or None of the time; 1= Some or a Little of the time; 2=Occasionally or a Moderate amount of time; 3=Most or All of the time
CESD4	I felt I was just as good as other people	NA	0= Rarely or None of the time; 1= Some or a Little of the time; 2=Occasionally or a Moderate amount of time; 3=Most or All of the time
CESD5	I had trouble keeping my mind on what I was doing	NA	0= Rarely or None of the time; 1= Some or a Little of the time; 2=Occasionally or a Moderate amount of time; 3=Most or All of the time
CESD6	I felt depressed	NA	0= Rarely or None of the time; 1= Some or a Little of the time; 2=Occasionally or a Moderate amount of time; 3=Most or All of the time
CESD7	I felt that everything I did was an effort	NA	0= Rarely or None of the time; 1= Some or a Little of the time; 2=Occasionally or a Moderate amount of time; 3=Most or All of the time
CESD8	I felt hopeful about the future	NA	0= Rarely or None of the time; 1= Some or a Little of the time; 2=Occasionally or a Moderate amount of time; 3=Most or All of the time
CESD9	I thought my life had been a failure	NA	0= Rarely or None of the time; 1= Some or a Little of the time; 2=Occasionally or a Moderate amount of time; 3=Most or All of the time
CESD10	I felt fearful	NA	0= Rarely or None of the time; 1= Some or a Little of the time; 2=Occasionally or a Moderate amount of time; 3=Most or All of the time
CESD11	My sleep was restless	NA	0= Rarely or None of the time; 1= Some or a Little of the time; 2=Occasionally or a Moderate amount of time; 3=Most or All of the time
CESD12	I was happy	NA	0= Rarely or None of the time; 1= Some or a Little of the time; 2=Occasionally or a Moderate amount of time; 3=Most or All of the time
CESD13	I talked less than usual	NA	0= Rarely or None of the time; 1= Some or a Little of the time; 2=Occasionally or a Moderate amount of time; 3=Most or All of the time
CESD14	I felt lonely	NA	0= Rarely or None of the time; 1= Some or a Little of the time; 2=Occasionally or a Moderate amount of time; 3=Most or All of the time
CESD15	People were unfriendly	NA	0= Rarely or None of the time; 1= Some or a Little of the time; 2=Occasionally or a Moderate amount of time; 3=Most or All of the time
CESD16	I enjoyed life	NA	0= Rarely or None of the time; 1= Some or a Little of the time; 2=Occasionally or a Moderate amount of time; 3=Most or All of the time
CESD17	I had crying spells	NA	0= Rarely or None of the time; 1= Some or a Little of the time; 2=Occasionally or a Moderate amount of time; 3=Most or All of the time
CESD18	I felt sad	NA	0= Rarely or None of the time; 1= Some or a Little of the time; 2=Occasionally or a Moderate amount of time; 3=Most or All of the time
CESD19	I felt that people dislike me	NA	0= Rarely or None of the time; 1= Some or a Little of the time; 2=Occasionally or a Moderate amount of time; 3=Most or All of the time
CESD20	I could not get “going.”	NA	0= Rarely or None of the time; 1= Some or a Little of the time; 2=Occasionally or a Moderate amount of time; 3=Most or All of the time
